# Supplementary material for: Identification of chemosensory genes in the stingless bee Tetragonisca fiebrigi
Source: G3 (Bethesda). 2024 Mar 18;14(5):jkae060. doi: 10.1093/g3journal/jkae060 (PMC11075565; doi:10.1093/g3journal/jkae060)
Supplement: jkae060_Supplementary_Data [file jkae060_supplementary_data.zip]

Archive with 4 entries (4 files):
- Figure_S1_G3-2024-404961.tif
- File_S1_G3-2024-404961.unk
- Supplemental_Material_Legends_G3-2024-404961.docx
- Table_S1_G3-2024-404961.xlsx
