# Supplementary material for: Identification of chemosensory genes in the stingless bee Tetragonisca fiebrigi
Source: G3 (Bethesda). 2024 Mar 18;14(5):jkae060. doi: 10.1093/g3journal/jkae060 (PMC11075565; doi:10.1093/g3journal/jkae060)
Supplement: jkae060_Supplementary_Data [file jkae060_supplementary_data.zip › Table_S1_G3-2024-404961.xlsx]

## Sheet: A_ORs
prot_id	Length (Aas)	Annotation	Partial/Complete	Comments based on BLASTp searches against NCBI	sprot_Top_BLASTP_hit	Pfam	TmHMM	Kegg	gene_ontology_BLASTP	gene_ontology_Pfam	transcript	peptide
TRINITY_DN1010_c0_g1_i1.p1	318	TRINITY_DN1010_c0_g1_i1.p1	Partial	C-terminus is truncated. STOP codon is missed	.	PF02949.23 7tm_6 7tm Odorant receptor 91-272 E:1e-08	ExpAA=86.75 PredHel=4 Topology=i53-75o90-107i147-169o203-225i	.	.	GO:0004984 molecular_function olfactory receptor activity`GO:0005549 molecular_function odorant binding`GO:0007608 biological_process sensory perception of smell`GO:0016020 cellular_component membrane	ATGCCTGATCGATCATACGCCAAAATTGACGGACAACTAAAAAACGTCCATTACGACAACGACATACATTACACGCTGCAAATGTGCGAATGGCTGTTCAAAATAATCGGAATGTGGCCTCTCGTCAACAGTGACACCAGAAGTAAATTGCAACAACTCGTCACGACAGTTCTGATAAGCGTATGCTTCTCAAGCATGCTCTTCATCGTCCTACCGTCCTTCCATCACATCTTCTTCGTGGAGAAAAATACGGACATGAAAGTGAAAATGCTCGGCCCAGTTAGTTTCTGTTTCTCGTCTGCGATCAAGTACTGCTACCTTGGTACTAAAGGACACTTCTTTCACCGATGTATCCAGCACGTCAGGAAAGACTGGAAAACGGTGCACGATCCAAATTAC…	MPDRSYAKIDGQLKNVHYDNDIHYTLQMCEWLFKIIGMWPLVNSDTRSKLQQLVTTVLISVCFSSMLFIVLPSFHHIFFVEKNTDMKVKMLGPVSFCFSSAIKYCYLGTKGHFFHRCIQHVRKDWKTVHDPNYRTIMLKYATISRKLITVCAAFLYSGGMSYHTVMQFLSKGGGEENNTYRPLAYPGYDSFLDSQSTPTYEIVFSIHCITAIIMYSTATAAYSLAAIFVTHICGQIQIQIARLHNLVKSKQRKDVRPDPLSVIVHDHAEILRRSVARSVFRTNCRVDDEHVFARILLHNGMAKQRHSRDNDLCYFVDL
TRINITY_DN1010_c0_g1_i10.p1	423	TRINITY_DN1010_c0_g1_i10.p1	Complete		OR4_AEDAE OR4_AEDAE Q:55-420,H:36-404 22.251%ID E:7.66e-11 RecName: Full=Odorant receptor 4 {ECO:0000303|PubMed:25391959}; Eukaryota; Metazoa; Ecdysozoa; Arthropoda; Hexapoda; Insecta; Pterygota; Neoptera; Endopterygota; Diptera; Nematocera; Culicoidea; Culicidae; Culicinae; Aedini; Aedes; Stegomyia	PF02949.23 7tm_6 7tm Odorant receptor 106-410 E:9.3e-34	ExpAA=122.84 PredHel=5 Topology=i64-86o101-118i158-180o213-235i323-345o	KEGG:aag:5566400	GO:0016021 cellular_component integral component of membrane`GO:0005549 molecular_function odorant binding`GO:0004984 molecular_function olfactory receptor activity`GO:0007165 biological_process signal transduction	GO:0004984 molecular_function olfactory receptor activity`GO:0005549 molecular_function odorant binding`GO:0007608 biological_process sensory perception of smell`GO:0016020 cellular_component membrane	AAACAGTCGCCTCTGTGCACCAGAGCCGTTAGTATGCATGTTCGATCATACGTCAGAGTTGATAGAAAGTTGAAAAACGTCCATTACGAGAAAGACATACATTACACGCTACAAATGTGCGAATGGCTGTTTAAACTAATCGGAGTGTGGCCCCTTGTCAACAGTCACACCAGAAGTAAACTGCAACAGCTCGTCTCGATCGTTCTTATAAGCACGTGCTTCTCCAGTATACTCTTCATCGTTTTACCAACTTTCCATCATATCTTCTTCGTGGAGAAAAATACAGATATAAAAGTGAAAATGATCGGCCCAGTTAGTTTCTGTGTCTCGTCTGCGATCAAGTATTGCTACCTCGGTACGAAGGGACATTCCCTCGAACGATGTATCCAGCACGTCAGG…	KQSPLCTRAVSMHVRSYVRVDRKLKNVHYEKDIHYTLQMCEWLFKLIGVWPLVNSHTRSKLQQLVSIVLISTCFSSILFIVLPTFHHIFFVEKNTDIKVKMIGPVSFCVSSAIKYCYLGTKGHSLERCIQHVRKDWKTVHDPNYRTIMLKYATVSRKLITVCAAFLYSGVLLFHTVMQFLAKENSGENSTFRPLAYPGPDSILDSQSSPTYEIVFSIHCFTGLIMCSITMLAYSLAATFVTHICGQIQVQIARLHNLVESKQRKDVGPDPLSVIVHDHAEILRFSRNVEKALREVFFAQIVEATMNMCLLEYYCIMGWRNNDIVAIMTCATLLISFTFNIFIFCYVGELLTDQCRKIGANSYMIEWYNLPAKDAYDLILLISISQYPPKLTAGKIIELS…
TRINITY_DN1010_c0_g1_i10.p2	322	TRINITY_DN1010_c0_g1_i10.p2	Partial	C-terminus is truncated. STOP codon is missed	.	PF02949.23 7tm_6 7tm Odorant receptor 90-315 E:1e-17`PF02949.23 7tm_6 7tm Odorant receptor 90-315 E:1e-17	ExpAA=87.82 PredHel=4 Topology=i52-74o89-108i146-168o202-224i	.	.	GO:0004984 molecular_function olfactory receptor activity`GO:0005549 molecular_function odorant binding`GO:0007608 biological_process sensory perception of smell`GO:0016020 cellular_component membrane	ATGCATGATCGATCTTATAGAATTAACCTGCAGTTGAGAAATGTCCATTACAAGAACGACATACAGCACTCGCTACAAATGTGTGAATGGCTGCTGAAACTAATCGGAATATGGCCTTTCGTTAACAGTCATCCTAGAAATAACCTGGAACAACTCGCCTGGATTATTTTGATAATCACGTGTTTCTCCACCATGCTCTTCGTCGCTTTACCATCCTTCTACCACATTTTCTTCGTGGAGAAAAACATGCATGTACAAGTGAAGCTGCTCGGCCCGTTTACTTTCTGTATCTCGTCTACAATCAAGTATTGCTTTCTTGGACTGAAAGGGCCATACTTCGAACGATGTATCCACCATGTGAAGAAGGACTGGAAAACGGTTCGCGATCCAAATCATCGT…	MHDRSYRINLQLRNVHYKNDIQHSLQMCEWLLKLIGIWPFVNSHPRNNLEQLAWIILIITCFSTMLFVALPSFYHIFFVEKNMHVQVKLLGPFTFCISSTIKYCFLGLKGPYFERCIHHVKKDWKTVRDPNHRTIMLKCAMVNRKLITVCAAFLYSGGMSYHTVMQFLSKGGGEENNTYRPLAYPGYDSFLDSQSTPTYEIVFSIHCITAIIMYSTATAAYSLAAIFVTHICGQIQIQIARLHNLVKSKQRKDVRPDPLSVIVHDHAEILRFSKNVEEALREVCFAQIVESTMNMCLLEYYCIMGWRNNDIVAIMTCATLLI
TRINITY_DN1010_c0_g1_i6.p1	307	TRINITY_DN1010_c0_g1_i6.p1	Partial	C-terminus is truncated. STOP codon is missed	.	PF02949.23 7tm_6 7tm Odorant receptor 91-304 E:1.9e-15	ExpAA=86.93 PredHel=4 Topology=i53-75o90-107i152-174o207-229i	.	.	GO:0004984 molecular_function olfactory receptor activity`GO:0005549 molecular_function odorant binding`GO:0007608 biological_process sensory perception of smell`GO:0016020 cellular_component membrane	ATGCCTGATCGATCATACGCCAAAATTGACGGACAACTAAAAAACGTCCATTACGACAACGACATACATTACACGCTGCAAATGTGCGAATGGCTGTTCAAAATAATCGGAATGTGGCCTCTCGTCAACAGTGACACCAGAAGTAAATTGCAACAACTCGTCACGACAGTTCTGATAAGCGTATGCTTCTCAAGCATGCTCTTCATCGTCCTACCGTCCTTCCATCACATCTTCTTCGTGGAGAAAAATACGGACATGAAAGTGAAAATGCTCGGCCCAGTTAGTTTCTGTTTCTCGTCTGCGATCAAGTACTGCTACCTTGGTACTAAAGGACACTTCTTTCACCGATGTATCCAGCACGTCAGGAAAGACTGGAAAACGGTGCACGATCCAAATTAC…	MPDRSYAKIDGQLKNVHYDNDIHYTLQMCEWLFKIIGMWPLVNSDTRSKLQQLVTTVLISVCFSSMLFIVLPSFHHIFFVEKNTDMKVKMLGPVSFCFSSAIKYCYLGTKGHFFHRCIQHVRKDWKTVHDPNYRTIMLKYATISRKLVSRKLITVCAAFLYSGVLLFHTVMQFLAKENSGENSTFRPLAYPGPDSILDSQSSPTYEIVFSIHCFTGLIMCSITMLAYSLAATFVTHICGQIQVQIARLHNLVESKQRKDVGPDPLSVIVHDHAEILRFSRNVEKALREVFFAQIVEATMNMCLLEY*
TRINITY_DN1010_c0_g3_i1.p1	211	OR49	Partial	N and C-terminus are truncated.	OR4_AEDAE OR4_AEDAE Q:26-208,H:220-404 25.51%ID E:4.27e-12 RecName: Full=Odorant receptor 4 {ECO:0000303|PubMed:25391959}; Eukaryota; Metazoa; Ecdysozoa; Arthropoda; Hexapoda; Insecta; Pterygota; Neoptera; Endopterygota; Diptera; Nematocera; Culicoidea; Culicidae; Culicinae; Aedini; Aedes; Stegomyia`OR4_AEDAE OR4_AEDAE Q:26-208,H:220-404 25.51%ID E:4.27e-12 RecName: Full=Odorant receptor 4 {ECO:0…	PF02949.23 7tm_6 7tm Odorant receptor 3-199 E:1.2e-28`PF02949.23 7tm_6 7tm Odorant receptor 3-199 E:1.2e-28`PF08395.15 7tm_7 7tm Chemosensory receptor 7-203 E:7.8e-07`PF08395.15 7tm_7 7tm Chemosensory receptor 7-203 E:7.8e-07	ExpAA=46.44 PredHel=2 Topology=o10-32i111-133o	KEGG:aag:5566400	GO:0016021 cellular_component integral component of membrane`GO:0005549 molecular_function odorant binding`GO:0004984 molecular_function olfactory receptor activity`GO:0007165 biological_process signal transduction	GO:0004984 molecular_function olfactory receptor activity`GO:0005549 molecular_function odorant binding`GO:0007608 biological_process sensory perception of smell`GO:0016020 cellular_component membrane`GO:0050909 biological_process sensory perception of taste`GO:0016021 cellular_component integral component of membrane	ATCGTGTTTTCTATTCACTGTATCACGGCAATAATCATGTATAGCACGGCGACAGCTGCGTACAGTTTGGCGGCGATCTTTGTCACCCACATTTGTGGGCAGATTCAAATACAGATTGCAAAGATACACAATTTAGTGAAGGACAAAGAGAGGAAGAGTGGCGAACGCGATCCACTATCTCTTATCGTACACGAACACGTGCAGATTCTAAGATTTTCGAAAAACGTGGAAGACGCTTTGCGAGAGGTCTGCTTCGTGCAAATCGTCGAGTCAACGATGAACATGTGTTTGCTCGAGTATTATTGCATAATGGCATGGAGGAACAACGACATACTCGCGACAGTGACTTGCGCCACTTTGTTGATCTCCTTCACATTTAATGTATTTATATTCTGCTAC…	IVFSIHCITAIIMYSTATAAYSLAAIFVTHICGQIQIQIAKIHNLVKDKERKSGERDPLSLIVHEHVQILRFSKNVEDALREVCFVQIVESTMNMCLLEYYCIMAWRNNDILATVTCATLLISFTFNVFIFCYVGELLSEQCRRIGANSYNIEWYNLPAKDAYDLILLISISQYPPKLTAGKVIELSLDTFSSVAKTSVVYLNLLQTLTD*
TRINITY_DN104_c0_g1_i2.p1	392	OR176	Complete		.	PF02949.23 7tm_6 7tm Odorant receptor 62-382 E:5.5e-28	ExpAA=161.79 PredHel=6 Topology=i35-57o67-85i130-152o175-197i264-286o296-318i	.	.	GO:0004984 molecular_function olfactory receptor activity`GO:0005549 molecular_function odorant binding`GO:0007608 biological_process sensory perception of smell`GO:0016020 cellular_component membrane	ATGAATTGGCAGACAGTTGAAGATCAATATCTCAGTGACAACAAATTTTTCGCGCAGTTAGTCGGTGTCTGGCCACAACAGGAGAAATTCATCAAATTTTCTATACGAATTTTTATATTTGTTTTAGTCACTTTTGCCATTATAACCCAGGTATCTCGGGTTGTAGTATTTTATAGTGCAGACACGCTGATGGATCAAGTGATATATCTGGTTATAACTATAATAATTCTAATTAAACAGTACAATTACATTCTGAATGAAAAGAAGTTGGAAGAACTTTTGAGTGAAATCGTGATCGATCACCTGATGGAACGACCAAAGGAAGAACTAGAAATTTTGGACACGTACTATAAGAAGGCGATGATGCTTTCTTCTATATATAAAGCCAGTATATCCACA…	MNWQTVEDQYLSDNKFFAQLVGVWPQQEKFIKFSIRIFIFVLVTFAIITQVSRVVVFYSADTLMDQVIYLVITIIILIKQYNYILNEKKLEELLSEIVIDHLMERPKEELEILDTYYKKAMMLSSIYKASISTSAFMFVLIPAIPPILNIIVPLNESRGREFVYPAYYFIDEQRYYYPIIVNMIVGEVVLTAVYIASDINLIYLIHHGCALLVISGYRFKHALDDVNLYDEKYNDALMHEAYAKVCRSIEAHKRAVEYLQKLDACYVHYFLIILGLIIVAFTSTFVKLSTLEMGSRFFTFCMCTVAQLVHLLFLTIMGQFVENSNSEIFQTIYEANWYSGSSRTQLLYVLVLRKCLNPPVLSGGGLVPLNLFSFVQILKASFSYYTVFRSV*
TRINITY_DN104_c0_g1_i4.p1	392	OR174	Complete		.	PF02949.23 7tm_6 7tm Odorant receptor 63-382 E:1.6e-29	ExpAA=156.70 PredHel=6 Topology=i35-57o67-85i130-152o175-197i266-288o293-315i	.	.	GO:0004984 molecular_function olfactory receptor activity`GO:0005549 molecular_function odorant binding`GO:0007608 biological_process sensory perception of smell`GO:0016020 cellular_component membrane	ATGAATTGGCAGACAGTTGAAGATCAATATCTCAGTGACAACAAATTTTTCGCGCAGTTAGTCGGTGTGTGGCCATATCAGGAGAGGTTCACTAAATTTTCTATACGACTTGTTATATTTGTCGTTGTCGCTATTGCCATTATAACTGAGATATCGCGAGTAGTAATATTTTACAGTACGGACGTGCTGTTGGATCAGGTGGTGTATCTGGATATAGCTATAATAGTTTTAGTGAAGCAGTACAATTTCATCCTGAATGAGAAGAAGTTGAAAGAACTTTTGAACGAAATCGTGGCCGATCGCCTGATGGAACGCCCGAAAGAAGAACTGGAGATTTTGGATACTTACTACAGGAAGGCGATAATCTTCTCCTCTATATACAAAGCGAGCATATCTTCC…	MNWQTVEDQYLSDNKFFAQLVGVWPYQERFTKFSIRLVIFVVVAIAIITEISRVVIFYSTDVLLDQVVYLDIAIIVLVKQYNFILNEKKLKELLNEIVADRLMERPKEELEILDTYYRKAIIFSSIYKASISSSALMFISIPAIPPILNIIVPLNESRGREFVYPAYYFVDEQRYYYLILAHMVSMALVLAAVYIACDINLIYLIHHGCALLAISGYRFKHAMDDVTLFDEKYNNMLMHEAYVKVCRSIEGHKRAVEYVDKIDACYVRYFFLLLGLIIVAFTSTFVRLSTMEVGIRFFTFCGFTVAQLVHLLFLTVMGQFVENSNDEIFQTVYEAKWYSGSSKTQLLYVLVLRKCLNPPILTGGGLVPLNLYSFVQVLKASFSYYTVFRST*
TRINITY_DN104_c0_g2_i1.p1	391	OR173b	Complete		.	PF02949.23 7tm_6 7tm Odorant receptor 64-382 E:4.4e-20	ExpAA=130.31 PredHel=6 Topology=i39-61o131-153i185-207o266-288i295-317o366-388i	.	.	GO:0004984 molecular_function olfactory receptor activity`GO:0005549 molecular_function odorant binding`GO:0007608 biological_process sensory perception of smell`GO:0016020 cellular_component membrane	ATGATTATGAATTGGGAAGCACTCGAGGATCAATATTTCGGAGACATGAAATTTTTCATGCAGCTAGTCGGTATGTGGCCATATCAGGAAAGATTCGCTAAATTTTCCACGCGAATTTTTTCATTTCTTGTGGTTATTTATGCTTTTATAACCGAGGTATCGCGGGTAGTAGTATTTTACAGTACGGAGGTGCTACTGGATCAGATGGTGTATCTGGATATAATTATAAGCATTTTCGCCAAACAATATCAATACGTACTGAATGCAACGAAATTAAAAGAACTTTTACGGGAAATCGTGGTTGACCACAACCTGGAGTATCCGAAGGAAGAACTAGAGATTTTGAAGAGTTACTTTAACAAGGGGGTAAACTACTGCTTCGTATATAAAGGCGTCGCA…	MIMNWEALEDQYFGDMKFFMQLVGMWPYQERFAKFSTRIFSFLVVIYAFITEVSRVVVFYSTEVLLDQMVYLDIIISIFAKQYQYVLNATKLKELLREIVVDHNLEYPKEELEILKSYFNKGVNYCFVYKGVAYFSGLAYLFTPAIHPILNIIKPLNESRRYELIYPAYYFVDEQQYYFTITTHMVVGVLILMTVYIASDLCLIYIIHHGCALLTISGYRFKHAFDESESDGKGNDVLQNANAKVCRAIKGHKKAIEYVEKIDNYYVHYFLVILGIIIIAFTSTFVRLSVMEKGFTYYVFCSFTIAQLFHLFYLTSLGQVVVNIHDEVYLSICEAKWYNGAPKTQLLYVLVLRKCLNSPVLTGEGLIPLNFYSFVQVLKLSFSYYTVFNS*
TRINITY_DN104_c0_g2_i2.p1	392	OR173c	Complete		.	PF02949.23 7tm_6 7tm Odorant receptor 64-382 E:1.2e-21	ExpAA=127.29 PredHel=6 Topology=i39-61o131-153i185-207o269-291i298-320o367-389i	.	.	GO:0004984 molecular_function olfactory receptor activity`GO:0005549 molecular_function odorant binding`GO:0007608 biological_process sensory perception of smell`GO:0016020 cellular_component membrane	ATGATTATGAATTGGGAAGCACTCGAGGATCAATATTTCGGAGACATGAAATTTTTCATGCAGCTAGTCGGTATGTGGCCATATCAGGAAAGATTCGCTAAATTTTCCACGCGAATTTTTTCATTTCTTGTGGTTATTTATGCTTTTATAACCGAGGTATCGCGGGTAGTAGTATTTTACAGTACGGAGGTGCTACTGGATCAGATGGTGTATCTGGATATAATTATAAGCATTTTCGCCAAACAATATCAATACGTACTGAATGCAACGAAATTAAAAGAACTTTTACGGGAAATCGTGGTTGACCACAACCTGGAGTATCCGAAGGAAGAACTAGAGATTTTGAAGAGTTACTTTAACAAGGGGGTAAACTACTGCTTCGTATATAAAGGCGTCGCA…	MIMNWEALEDQYFGDMKFFMQLVGMWPYQERFAKFSTRIFSFLVVIYAFITEVSRVVVFYSTEVLLDQMVYLDIIISIFAKQYQYVLNATKLKELLREIVVDHNLEYPKEELEILKSYFNKGVNYCFVYKGVAYFSGLAYLFTPAIHPILNIIKPLNESRRYELIYPAYYFVDEQQYYFTITTHMVVGVLILMTVYIASDLCLIYIIHHGCALLTISGYRFKHAFDEIIRSDGKDNDVLKEANAKVCRAIKGHKKAIEYVDKIDNYYVHYFFLLLGLIIIAFTSTFVRLSVMEKGTTYYVFCMFTVAQLSHLFFLMTMGQIVVNIHDEVYQSVYEAKWYYGLPKTQLLYVQVLRQCLCSPVLTGEGLIPLNFYSFVQVLKVSFSYYTVFNS*
TRINITY_DN104_c0_g2_i3.p1	375	OR173a	Partial	C-terminus is truncated. STOP codon is missed	.	PF02949.23 7tm_6 7tm Odorant receptor 64-275 E:3.3e-10	ExpAA=105.24 PredHel=4 Topology=i39-61o131-153i185-207o279-301i	.	.	GO:0004984 molecular_function olfactory receptor activity`GO:0005549 molecular_function odorant binding`GO:0007608 biological_process sensory perception of smell`GO:0016020 cellular_component membrane	ATGATTATGAATTGGGAAGCACTCGAGGATCAATATTTCGGAGACATGAAATTTTTCATGCAGCTAGTCGGTATGTGGCCATATCAGGAAAGATTCGCTAAATTTTCCACGCGAATTTTTTCATTTCTTGTGGTTATTTATGCTTTTATAACCGAGGTATCGCGGGTAGTAGTATTTTACAGTACGGAGGTGCTACTGGATCAGATGGTGTATCTGGATATAATTATAAGCATTTTCGCCAAACAATATCAATACGTACTGAATGCAACGAAATTAAAAGAACTTTTACGGGAAATCGTGGTTGACCACAACCTGGAGTATCCGAAGGAAGAACTAGAGATTTTGAAGAGTTACTTTAACAAGGGGGTAAACTACTGCTTCGTATATAAAGGCGTCGCA…	MIMNWEALEDQYFGDMKFFMQLVGMWPYQERFAKFSTRIFSFLVVIYAFITEVSRVVVFYSTEVLLDQMVYLDIIISIFAKQYQYVLNATKLKELLREIVVDHNLEYPKEELEILKSYFNKGVNYCFVYKGVAYFSGLAYLFTPAIHPILNIIKPLNESRRYELIYPAYYFVDEQQYYFTITTHMVVGVLILMTVYIASDLCLIYIIHHGCALLTISGYRFKHAFDESESDGKGNDVLQNANAKVCRAIKGHKKAIEYVEKIDNYYVHYFLLSVMEKGFTYYVFCSFTIAQLFHLFYLTSLGQVVVNIHDEVYLSICEAKWYNGAPKTQLLYVLVLRKCLNSPVLTGEGLIPLNFYSFVQVLKLSFSYYTVFNS*
TRINITY_DN104_c0_g3_i1.p1	240	OR173e	Partial	N and C-terminus are truncated.	.	PF02949.23 7tm_6 7tm Odorant receptor 19-240 E:7.1e-18	ExpAA=72.27 PredHel=3 Topology=o40-62i131-153o157-179i	.	.	GO:0004984 molecular_function olfactory receptor activity`GO:0005549 molecular_function odorant binding`GO:0007608 biological_process sensory perception of smell`GO:0016020 cellular_component membrane	GTGGGGTACATCTTTTTACCGGCAATACCTCCTATTCTGAATATCATAGTACCTCTGAACGAGTCACGAGGCCGCGAATTAATCTACCCGGCTTATTATTTCGTTGATGAAGAGCGATATTACTATCCCATAATAACGCATATGGCAGTAGCAGTAATAGTATTAAACGTTGTATATATGGCCTGTGACATCAATTTGATTTATATCATACATCATGCTTGCTCTTTGTTAACTATCAGCGGATACCAATTCAAATACTCGTTCGATGAAGTGAGTCGATGTGAGGGAAAGGACAACGACGTATGGCAGAAAGCGAATGTGTACCGAGCCATCAAGGCACACAAAAGAGCTGTCGAATTCGTAAATAAAATCAACGACTGCTACATGCATTACTTCTTG…	VGYIFLPAIPPILNIIVPLNESRGRELIYPAYYFVDEERYYYPIITHMAVAVIVLNVVYMACDINLIYIIHHACSLLTISGYQFKYSFDEVSRCEGKDNDVWQKANVYRAIKAHKRAVEFVNKINDCYMHYFLLLLGLIIVAFTSTFMRLSMMEKGFTYYVFCSFTFAQLFHLFFLMSLGQVVINIHDEVYDSICEAKWYNGAPKTQLLYVLVLRKCLNSPVLTGEGLIPLNLYSFVQVL
TRINITY_DN1089_c0_g2_i2.p1	244	OR102	Partial	N and C-terminus are truncated.	.	PF02949.23 7tm_6 7tm Odorant receptor 36-244 E:2.1e-19	ExpAA=94.16 PredHel=4 Topology=i7-25o40-62i98-120o152-174i	.	.	GO:0004984 molecular_function olfactory receptor activity`GO:0005549 molecular_function odorant binding`GO:0007608 biological_process sensory perception of smell`GO:0016020 cellular_component membrane	AACCGACCTTCGAGTTACGTCGTTCTGATACCGTGTTTCATGATGCTGTGTTTCGGATGCGGTCCACAAACCGTCAATCTGCCGTTCATCGCGCACGACTTGAATCTCGTGGTCGAGAACTTGTCGATGGCTAACATGACCGTCACGATCTCGCTCGTGAAGACCATCACATTTTGGATACACGGCAAGCCGTTGAAGTTTCTGCTCAAGTGCATAGCCGAGGACTGGGCCACGGCGGAGACGAAAACCGAACGTGAAACGATGGTGAACGTCGCCAATATCGTTCGAAAGGCCACGATAAGTTGCACGATGGTGTGCGAACTCGTGGCCGTATTTTACGTGTCACTGCGGCTGTTTCTCCTGAAAAGCAGTGACAACAACTTGATCTACCGTGGCTAT…	NRPSSYVVLIPCFMMLCFGCGPQTVNLPFIAHDLNLVVENLSMANMTVTISLVKTITFWIHGKPLKFLLKCIAEDWATAETKTERETMVNVANIVRKATISCTMVCELVAVFYVSLRLFLLKSSDNNLIYRGYFLYNTSVSPNYELTMIGQALAAVYGAAVYAAVDTFIAMLVLHACGQLSNLKNDLKTIRLYDRDDLQAKLKKIVDKHNYISGFAETIENCFNLMLLFQMLGCIIQLCFQCFQ
TRINITY_DN1089_c0_g3_i1.p1	399	OR107a	Complete		OR13A_DROME OR13A_DROME Q:28-396,H:19-409 23.153%ID E:3.47e-18 RecName: Full=Odorant receptor 13a; Eukaryota; Metazoa; Ecdysozoa; Arthropoda; Hexapoda; Insecta; Pterygota; Neoptera; Endopterygota; Diptera; Brachycera; Muscomorpha; Ephydroidea; Drosophilidae; Drosophila; Sophophora	PF02949.23 7tm_6 7tm Odorant receptor 77-387 E:4e-43	ExpAA=136.28 PredHel=6 Topology=i46-65o80-102i138-160o192-214i296-318o373-395i	KEGG:dme:Dmel_CG12697	GO:0032590 cellular_component dendrite membrane`GO:0016021 cellular_component integral component of membrane`GO:0005886 cellular_component plasma membrane`GO:0005549 molecular_function odorant binding`GO:0004984 molecular_function olfactory receptor activity`GO:0050911 biological_process detection of chemical stimulus involved in sensory perception of smell`GO:0007165 biological_process signal tr…	GO:0004984 molecular_function olfactory receptor activity`GO:0005549 molecular_function odorant binding`GO:0007608 biological_process sensory perception of smell`GO:0016020 cellular_component membrane	ATGAGAACAGTCATCGGGAAACTGGCCATCATGGACATTCAACGAGATTTGAATTACCAGTACGGATGGAACCGTACCATAATGAAGTACATAGGTATTTGGCCAGAAGAAAGGAAATGGAACCGACCTTCGAGTTACGTCGTTCTGATACCGTTTCTCACGATGCTGTGTTTTGTGTATGTACCACAAACTATTAATCTGCCCTTCATTATACATGACTTGAATCTCGTCGTCGAGAACTTATCGATGGCTACTATCACTTTCACGATTTCGCTTATGAAGATTGTGGCCTTTTGGATGAATGGGAAATCATTGAAGTCTCTGCTGAAGTGCATAGCCAAGGACTGGGCTACAGTGGAGACGAAAACCGGAAGAGAAACAATGATCAACATCGCGAAG…	MRTVIGKLAIMDIQRDLNYQYGWNRTIMKYIGIWPEERKWNRPSSYVVLIPFLTMLCFVYVPQTINLPFIIHDLNLVVENLSMATITFTISLMKIVAFWMNGKSLKSLLKCIAKDWATVETKTGRETMINIAKITRKIVIGCSMMCQLVVTLYVILRLIFMEYDDNKLFVRGYYPYNTTESPNYELTLIGQAIASTYSSIIYSSVDTFIAMLILHACGQISNLKNDLKEIHLYGKIDVRTKLKKIVKKHNYINRFAETIENCFNIMLLIQMLGCTVQLCFQSFQAIMSDGGKNKQYMICRITFIFYYVVCAMMQMLLYCYVGERLTFESTDIAETAYDCEWYNLPPEIARLLIIIMCRARASPLKLTAGKFCWFTILLYSQVVKTSVSYVSVLYAIKS*
TRINITY_DN1089_c0_g3_i3.p1	402	OR107b	Complete		OR13A_DROME OR13A_DROME Q:28-399,H:19-409 23.716%ID E:8.87e-20 RecName: Full=Odorant receptor 13a; Eukaryota; Metazoa; Ecdysozoa; Arthropoda; Hexapoda; Insecta; Pterygota; Neoptera; Endopterygota; Diptera; Brachycera; Muscomorpha; Ephydroidea; Drosophilidae; Drosophila; Sophophora	PF02949.23 7tm_6 7tm Odorant receptor 77-390 E:2.5e-44	ExpAA=146.98 PredHel=6 Topology=i46-65o80-102i138-160o192-214i263-285o300-322i	KEGG:dme:Dmel_CG12697	GO:0032590 cellular_component dendrite membrane`GO:0016021 cellular_component integral component of membrane`GO:0005886 cellular_component plasma membrane`GO:0005549 molecular_function odorant binding`GO:0004984 molecular_function olfactory receptor activity`GO:0050911 biological_process detection of chemical stimulus involved in sensory perception of smell`GO:0007165 biological_process signal tr…	GO:0004984 molecular_function olfactory receptor activity`GO:0005549 molecular_function odorant binding`GO:0007608 biological_process sensory perception of smell`GO:0016020 cellular_component membrane	ATGAGAACAGTCATCGGGAAACTGGCCATCATGGACATTCAACGAGATTTGAATTACCAGTACGGATGGAACCGTACCATAATGAAGTACATAGGTATTTGGCCAGAAGAAAGGAAATGGAACCGACCTTCGAGTTACGTCGTTCTGATACCGTTTCTCACGATGCTGTGTTTTGTGTATGTACCACAAACTATTAATCTGCCCTTCATTATACATGACTTGAATCTCGTCGTCGAGAACTTATCGATGGCTACTATCACTTTCACGATTTCGCTTATGAAGATTGTGGCCTTTTGGATGAATGGGAAATCATTGAAGTCTCTGCTGAAGTGCATAGCCAAGGACTGGGCTACAGTGGAGACGAAAACCGGAAGAGAAACAATGATCAACATCGCGAGG…	MRTVIGKLAIMDIQRDLNYQYGWNRTIMKYIGIWPEERKWNRPSSYVVLIPFLTMLCFVYVPQTINLPFIIHDLNLVVENLSMATITFTISLMKIVAFWMNGKSLKSLLKCIAKDWATVETKTGRETMINIARITRKIMIGCSMMCQLVVTLYVILRLIFMEYDDNKMFVRGYYPYDTTISPNYELTMMGQVVAATYSTIIYPSVDTFIVMLVLHACGQISNLKDELREIHSYKKTDLQMKLKKIVRKHNYIARFAETIENNFNIMLLLQILGCTVQLCFQAFQAIMSGENTRGNNGQSTIFQLIFLIYYVICAMVQLLLYCYVGERLVFESTDVAEAAYQCEWYNLPPEIARLLIIIICRARASPLNLTAGKFCVFTVLLYSQVVKTAVSYISVLHAV…
TRINITY_DN1089_c0_g5_i1.p1	290	OR94	Partial	C-terminus is truncated. STOP codon is missed	.	PF02949.23 7tm_6 7tm Odorant receptor 72-286 E:1.6e-20`PF02949.23 7tm_6 7tm Odorant receptor 72-286 E:1.6e-20	ExpAA=105.29 PredHel=5 Topology=i40-59o74-96i133-155o187-209i259-281o	.	.	GO:0004984 molecular_function olfactory receptor activity`GO:0005549 molecular_function odorant binding`GO:0007608 biological_process sensory perception of smell`GO:0016020 cellular_component membrane	AAAATGGCCACCATGGACATTCAGCGAGATTTGAACTACCAGTTCGGCTGGAATCGTCACATAATGAAGTACGTGGGTATCTGGCCGGAAGTGAGGAAATGGAACCGACCTTCGAGCTACGTCGTTCTGATACCGTTTCTCACGATGCTGTGTTTCGGGTGTGGCCCACAAACCATTGATCTGCCATTCATCGCGCACGACTTGGACCTGTTTGTCGAGAATTTGTCGATGGCTAACATGACTGTCACGATCGCGCTCGTCAAGACTATGATTTTCTGGACGAACGGCGAATCATTGAAGTCTCTGCTGAGGTGCATAGCCAAGGATTGGGCCACGGTGGAGACGAAAACCGAACGGGAAAAAATGGTGAACATCGCGAGGATCAGCAGAAAGACCATG…	KMATMDIQRDLNYQFGWNRHIMKYVGIWPEVRKWNRPSSYVVLIPFLTMLCFGCGPQTIDLPFIAHDLDLFVENLSMANMTVTIALVKTMIFWTNGESLKSLLRCIAKDWATVETKTEREKMVNIARISRKTMVACTSMCEFVAIFFLFLRLFLMKRNDGGSLILQGYFPYNTTISPNFELTEIAQAIAIIYTAASYSAVDTFVAMLVLHACGQLSNIKHDLRNVRSCGNSNDLQMKLKKIARKHDYVNRFAETVENCFNVMLLIQMLGCIVQLCFQSFQAIMSFGEEAK
TRINITY_DN1089_c0_g6_i1.p1	271	OR108	Partial	N and C-terminus are truncated.	OR13A_DROME OR13A_DROME Q:31-252,H:70-298 26.471%ID E:5.5e-11 RecName: Full=Odorant receptor 13a; Eukaryota; Metazoa; Ecdysozoa; Arthropoda; Hexapoda; Insecta; Pterygota; Neoptera; Endopterygota; Diptera; Brachycera; Muscomorpha; Ephydroidea; Drosophilidae; Drosophila; Sophophora	PF02949.23 7tm_6 7tm Odorant receptor 34-267 E:8.6e-26	ExpAA=100.22 PredHel=2 Topology=i5-27o96-118i	KEGG:dme:Dmel_CG12697	GO:0032590 cellular_component dendrite membrane`GO:0016021 cellular_component integral component of membrane`GO:0005886 cellular_component plasma membrane`GO:0005549 molecular_function odorant binding`GO:0004984 molecular_function olfactory receptor activity`GO:0050911 biological_process detection of chemical stimulus involved in sensory perception of smell`GO:0007165 biological_process signal tr…	GO:0004984 molecular_function olfactory receptor activity`GO:0005549 molecular_function odorant binding`GO:0007608 biological_process sensory perception of smell`GO:0016020 cellular_component membrane	AACCGACCTTCGAGTTACGTCGTTCTGATACCGTTTCTCTCGATGCTGTGTTTCGCATGTGCTCCACAAACTATTAATCTGCCCTTCATTATACATGACTTCAATCTGGTGGTCGAGAATTTATCGAATAACGTCACTTTCACACTTTCGCTTATGAAAACCGTAGTTTTTTGGATGAATGGCAAACCATTGAAGTCTCTACTGAAGTGCATAGCCAAGGACTGGGCTACAGTGAAAACGAAAACCGAACGAGAAACAATGGTGAACATCGCGAGGGCCACGAGAATGATCATGATAGGATGTTCAATGATGTGTCAACTAGTGGTCGCCTGTTATGTGATTCTACGATTAATTTTCATGGAATACGACGATAACAAAATGTTCGTACGCGGCTATTAC…	NRPSSYVVLIPFLSMLCFACAPQTINLPFIIHDFNLVVENLSNNVTFTLSLMKTVVFWMNGKPLKSLLKCIAKDWATVKTKTERETMVNIARATRMIMIGCSMMCQLVVACYVILRLIFMEYDDNKMFVRGYYPYDTTVSPNYELTMIGQAIAGAYSASIYSSVDSFVAMLILHACGQISNLKNNLREIHSNDKIDLQTRLKEIVEKHNYINRFAETVENCFNIMLLIQMLGCTVQLCFQAFQTIMSDGGKNKQYMICRITFIFYYVVCAM
TRINITY_DN10947_c0_g2_i3.p1	232	TRINITY_DN10947_c0_g2_i3	Partial	N and C-terminus are truncated.	.	PF02949.23 7tm_6 7tm Odorant receptor 9-220 E:1.5e-22	ExpAA=70.19 PredHel=3 Topology=i13-32o65-87i176-198o	.	.	GO:0004984 molecular_function olfactory receptor activity`GO:0005549 molecular_function odorant binding`GO:0007608 biological_process sensory perception of smell`GO:0016020 cellular_component membrane	CTGAAGTACGCGACGGTCAGCAGGAAGCTTATCACGGTATGCGCGGCTTTCTTATACAGCGGTGGACTGTTATATCACACGGTAATGCAGTTTCTGTCGAAGGAAAAGACAGGGGGAAATGACACCTTCGTACCATTGGCTTACCCTGGCACTGATTTGTTCTTGGATTCTCAGTTTAGTCCTACGTACGAAATCGTGCTTTCTATTCACTGTTTGACTGGTATGATCATGTGTAGTATCACGATGCTTGCGTACAGTTTGGCTGCGACATTTGTTACGCACGTTTGTGGACAAATTCAGGTACAAATAGCAAGACTGCAGGATTTGGTGAAGAATGAGAGGAGGAAGGATGGTGGACGAGATCCTCTGTCCGTTATCGTGCACGATCACGTGAAAACT…	LKYATVSRKLITVCAAFLYSGGLLYHTVMQFLSKEKTGGNDTFVPLAYPGTDLFLDSQFSPTYEIVLSIHCLTGMIMCSITMLAYSLAATFVTHVCGQIQVQIARLQDLVKNERRKDGGRDPLSVIVHDHVKTLRFSKNAEEALREICLAQIVESTVVMCLLEYYCIVELRNNDAIAIITYVTLFISFTFNIFIFCYIGEVLTEQCSQIGINSYKIEWYNLPAKNAYDLILL
TRINITY_DN10948_c0_g2_i1.p1	375	OR128	Complete		OR4_AEDAE OR4_AEDAE Q:160-373,H:184-404 23.451%ID E:2.13e-14 RecName: Full=Odorant receptor 4 {ECO:0000303|PubMed:25391959}; Eukaryota; Metazoa; Ecdysozoa; Arthropoda; Hexapoda; Insecta; Pterygota; Neoptera; Endopterygota; Diptera; Nematocera; Culicoidea; Culicidae; Culicinae; Aedini; Aedes; Stegomyia	PF02949.23 7tm_6 7tm Odorant receptor 60-362 E:5.1e-32	ExpAA=133.55 PredHel=6 Topology=i31-50o65-87i116-138o177-199i246-268o283-305i	KEGG:aag:5566400	GO:0016021 cellular_component integral component of membrane`GO:0005549 molecular_function odorant binding`GO:0004984 molecular_function olfactory receptor activity`GO:0007165 biological_process signal transduction	GO:0004984 molecular_function olfactory receptor activity`GO:0005549 molecular_function odorant binding`GO:0007608 biological_process sensory perception of smell`GO:0016020 cellular_component membrane	ATGATATTAAATACAATTAGCCCGTCTGTTAAATTAGGTCTTCATTTTTGCGGTGTTTGGCCTGGAACATCATTTCATTACTTACATAAAATATGTTGGGTTATAGCGATAATTATGCTACAAACTTATCAATACAGATTCATCGTTATGCATTACAGTACTGATTCTCTTATGAATATAACAGATAATTTAAGTATCGCCGTGCCATTCAGTTTAGTATTTGTCAAATTAGTTGTCACTTGGATAAATTACGGTGCATTTTGTGACATTTTATCAACCATGGAACAGGATTGTCAAAAATATACTGAAATGGATATAAATAATTTGATATCGAAAACGGGACAGGTCTCTTTTTATTTAACAAGCATGATTATGTCCTCGTATCTGGTGTCTGCGTTT…	MILNTISPSVKLGLHFCGVWPGTSFHYLHKICWVIAIIMLQTYQYRFIVMHYSTDSLMNITDNLSIAVPFSLVFVKLVVTWINYGAFCDILSTMEQDCQKYTEMDINNLISKTGQVSFYLTSMIMSSYLVSAFFYLTGAIAFQGSNDSVSRELLFKMDLPFETNESPNYELVVTTQFLIHFSAALTFGSFTALLLMVVLHVGCQIDIMCQNLTDVLPKNENKLKHFISRYQEIIIFTEKIEKLFTYIALSQLVSNTINTCCEGFLIVIALNDDNGLPLLIKSVLFYAVICLELFVYCFAGEYLRIKSQLIGDTAYDVLWYDLRPNESQLLIPVILRSQKGFTLTFGKFSSLSLESFTSIMKISASYMSVLLAVY*
TRINITY_DN1123_c0_g1_i12.p1	372	TRINITY_DN1123_c0_g1_i12	Complete		.	PF02949.23 7tm_6 7tm Odorant receptor 103-357 E:5.3e-12	ExpAA=137.41 PredHel=5 Topology=o39-61i128-150o179-201i244-266o270-292i	.	.	GO:0004984 molecular_function olfactory receptor activity`GO:0005549 molecular_function odorant binding`GO:0007608 biological_process sensory perception of smell`GO:0016020 cellular_component membrane	ATGAAGCAGCTAACACTGGAGAAAGCGATCGATATTACTTGGTTAAGCGTAGCATTGTCTTTCTGTTGGCCACTTCCTAGTAACACCAGCAAAACACGAATCGCTTTTTATAAAATCTTGCAAATCAGTAGCAATATTAGCGCTTGCCTGGTGCTTTTGGCTGTGATATATTCTATTTATCTGCATTCAGAAAATATATTCGTTGTTTGTAAATGCATCTTCATATCCATAGGTGTGAGTCAAGAAGTGATTCAGACTACTGTTTGTATGATCAACCACGATTCTCTACAATACGTCGTTGAGGAGATGTTACACTGTGTTAAGGAGGCGCAACCATATGAAAGAGAAATTTATTATAAGCTTGTCGCAAAATGCAGCACATTATTTGGAAGTTCTGTG…	MKQLTLEKAIDITWLSVALSFCWPLPSNTSKTRIAFYKILQISSNISACLVLLAVIYSIYLHSENIFVVCKCIFISIGVSQEVIQTTVCMINHDSLQYVVEEMLHCVKEAQPYEREIYYKLVAKCSTLFGSSVVCTYLCVVIFLLGPAFMPISFPFETEYPFRVNYTPMYVIIYMHEAFVGYRCSAHGCLNIFGALLLWFTAARLECLATEMKQTTNVSMLIVCIKKQLYLRRYAKEVMRNFRFVILYVVGTSTFVLTLCGIIFLTDTPLILRIQLLSASISVLIEIYIYTWPADYLKDMSIHVSRSAYDTIWYEQTLHIQKNIMNVLVYQEPITLSISCVIPELSLHYFCSYLSNVFSIFTALRVVVKNY*
TRINITY_DN11272_c2_g2_i11.p1	384	TRINITY_DN11272_c2_g2_i11.p1	Complete		.	PF02949.23 7tm_6 7tm Odorant receptor 65-366 E:6.7e-22	ExpAA=109.01 PredHel=4 Topology=i37-59o63-85i167-184o255-277i	.	.	GO:0004984 molecular_function olfactory receptor activity`GO:0005549 molecular_function odorant binding`GO:0007608 biological_process sensory perception of smell`GO:0016020 cellular_component membrane	ATGGACAAAGCCACGATGGAAAAGAAATACATGACGATGGTTAAAATGTGTGGCATGTTGTGTGGAATTTGGCCTGATCAGAGCAAACTTTCGAAATACGCCACGCGAGTGTTTGTATACGTATTTGCCTCGACTTCGTTTTTTACACAGGTAGCGTACCTCGTACGTTACTATAGCGCGGATCTCCTGATATGGCAGCTACTTTTCCTGATTCTGACAGTCGGGACTATCCTCAAGCATACGAACTATATTATCAACAATAAGAAGTACAAGGAGTTACTTGACGCCATATGGGACGATTGGGCAACTAACAGAACGAAAGACGAATTTGACATAATGGAGCAATACGCCGTAAAAGCAGACATATTTTGTCGGATACACATCGAACCATCCTTAATG…	MDKATMEKKYMTMVKMCGMLCGIWPDQSKLSKYATRVFVYVFASTSFFTQVAYLVRYYSADLLIWQLLFLILTVGTILKHTNYIINNKKYKELLDAIWDDWATNRTKDEFDIMEQYAVKADIFCRIHIEPSLMPIILDVILPKNESRDIVYVFPAYYVIDDRKYRTLITVHMACMCFSSFYVFTGCDTSYMFIVQHACGQLAVTGYRLKNAILDLSNVKDPSDMQDESHRRVLHSIRAHQHAINYVKTIDDSHSVYLFVGMIFIIIEFSVTLVKISSYMEISAQYLKDSFFFFCQIVHLGFISLQGQFIVNSNDEVVQSIHDASWYNANKRTQLLFVLVLRSCLNSPTVSAGGLFTMNLESFSKVYAAYETGLASGTSLKLHVT
TRINITY_DN11272_c2_g2_i3.p1	277	TRINITY_DN11272_c2_g2_i3.p1	Partial	C-terminus is truncated. STOP codon is missed	OR13A_DROME OR13A_DROME Q:84-276,H:209-409 22.115%ID E:5.97e-06 RecName: Full=Odorant receptor 13a; Eukaryota; Metazoa; Ecdysozoa; Arthropoda; Hexapoda; Insecta; Pterygota; Neoptera; Endopterygota; Diptera; Brachycera; Muscomorpha; Ephydroidea; Drosophilidae; Drosophila; Sophophora	PF02949.23 7tm_6 7tm Odorant receptor 12-267 E:5.7e-20	ExpAA=98.34 PredHel=5 Topology=i12-34o63-80i151-173o188-210i231-253o	KEGG:dme:Dmel_CG12697	GO:0032590 cellular_component dendrite membrane`GO:0016021 cellular_component integral component of membrane`GO:0005886 cellular_component plasma membrane`GO:0005549 molecular_function odorant binding`GO:0004984 molecular_function olfactory receptor activity`GO:0050911 biological_process detection of chemical stimulus involved in sensory perception of smell`GO:0007165 biological_process signal tr…	GO:0004984 molecular_function olfactory receptor activity`GO:0005549 molecular_function odorant binding`GO:0007608 biological_process sensory perception of smell`GO:0016020 cellular_component membrane	ATGTTCATAATCCGCATCGCGTGCTGTAATCAATTTACAGGGTTTAGCTTCATATGTACCGTACTATGTTTTCTAGAACCATCCTTAATGCCAATTATTTTGGATGTGATTTTACCTAAGAACGAGTCGCGGGATATCGTGTACGTTTTTCCAGCTTATTATGTAATCGACGATCGGAAGTATCGCACGTTGATCACCGTCCACATGGCATGCATGTGCTTCTCGTCGTTTTATGTGTTCACTGGCTGCGACACGAGTTACATGTTCATTGTGCAACACGCCTGCGGACAGTTAGCAGTGACTGGATATCGTCTCAAGAACGCGATTCTAGATTTGTCCAATGTCAAAGATCCGAGCGACATGCAGGACGAGAGTCACAGAAGAGTGCTCCACTCGATT…	MFIIRIACCNQFTGFSFICTVLCFLEPSLMPIILDVILPKNESRDIVYVFPAYYVIDDRKYRTLITVHMACMCFSSFYVFTGCDTSYMFIVQHACGQLAVTGYRLKNAILDLSNVKDPSDMQDESHRRVLHSIRAHQHAINYVKTIDDSHSVYLFVGMIFIIIEFSVTLVKISSYMEISAQYLKDSFFFFCQIVHLGFISLQGQFIVNSNDEVVQSIHDASWYNANKRTQLLFVLVLRSCLNSPTVSAGGLFTMNLESFSKIMKTSFSYFTVLKSV*
TRINITY_DN116_c0_g1_i4.p1	378	OR184	Complete		.	PF02949.23 7tm_6 7tm Odorant receptor 57-366 E:1e-13	ExpAA=149.98 PredHel=7 Topology=o4-23i30-52o56-78i116-138o176-198i245-267o282-301i	.	.	GO:0004984 molecular_function olfactory receptor activity`GO:0005549 molecular_function odorant binding`GO:0007608 biological_process sensory perception of smell`GO:0016020 cellular_component membrane	ATGGTCGAAGTACTGACGTATTACAGTGCCCCTAAGATTCTCTTAACAATGATAGGACTTTGGCCGTATCAGAACACGAGATTTATCGCTCTAAAAAACAGCTTTATCAGCTTCAGTTTTTTTCTTTTTATCGTGGCTCAGTGTTTGGTCTTCATAACTAGGGAATTCATGCTGAAGTACGTTTCGTTCGTGCTCATGTGTTTGGGCTCGTTTGCAAAGTACAATATAAATTGGTATCAACTTCATACAGCGAAGAAATTTATGGACAAAATAAAACGCGACATGGAAATGGAACGCGGCGAGCCACTTGAAATTATGAAGAAACATGCTTACATGGGGAAAGTCTACGGGTTACGATTCGGATTGGTTTTTTATCTCTCATTAGCAGTCGGTCTATTC…	MVEVLTYYSAPKILLTMIGLWPYQNTRFIALKNSFISFSFFLFIVAQCLVFITREFMLKYVSFVLMCLGSFAKYNINWYQLHTAKKFMDKIKRDMEMERGEPLEIMKKHAYMGKVYGLRFGLVFYLSLAVGLFYYTSIFIYERIVPTNETRLKRFPISTEYLILEEKCRLLTFLHMNFSMIICVTVFAGTEMLTILWLKHAIGLSEVTRNSKYQCDVRTRRDIAKAVIAHKRGLEFIQEIQDNNAFSYAVLLMFAITSLAINLFRLSASLSELFTTECEEAVASILFIVCELMYMYYLNYLCEQAYDYYNNFSMAVFHDNWYDTTVTTQKLLLNMMLRTSKAFSFNVYNCYTGTVEGFSSLVKTSVSYFMMISSMQE*
TRINITY_DN11634_c0_g1_i6.p1	386	OR160a	Complete		.	PF02949.23 7tm_6 7tm Odorant receptor 73-368 E:2e-10	ExpAA=140.60 PredHel=6 Topology=i40-62o67-89i139-161o190-212i255-277o281-303i	.	.	GO:0004984 molecular_function olfactory receptor activity`GO:0005549 molecular_function odorant binding`GO:0007608 biological_process sensory perception of smell`GO:0016020 cellular_component membrane	ATGTTGAAACAATTCACACCGGAGAAAGTTATTCGCATGATAAAAATGAGCGTAACGTTGTGCTGCTGTTGGCCACTTCCTGCCGCAAGCAGCAGAATTCGCGTCTGCGGTTACAAGGTCCTGCAAATTTTCACCGTTGTCAGCGCCTGCTTGGTGCTTCTGCCATTGTTATACTCGACTTATTTGCACTCGGATGATATCGTCATTGTTTCGAAATGTATCTGCGTATCGATAGGTATGAGTCAACTTATTGTGCAGACGCTTATATGTCTGATCAAGCACGACTCCCTGCAAAAGCTTTCAAATATTAACCATGGGTTGCAGCGTGTTGTCGGAGAAATGGTGGCCTGTGTCAAACACGCTCAACAATACGAAACACAGGTTTTCTACAAGTACATT…	MLKQFTPEKVIRMIKMSVTLCCCWPLPAASSRIRVCGYKVLQIFTVVSACLVLLPLLYSTYLHSDDIVIVSKCICVSIGMSQLIVQTLICLIKHDSLQKLSNINHGLQRVVGEMVACVKHAQQYETQVFYKYIAKCDMFYGGAIVFTYLTATAFLLGPVIMPVSFPLDAEYPFRVNYTPVNVLIYLHQSIVSYQCSANVCLCIFGALLFWFTAARFECLAIEFEKSSNIDMLIACVEKQLRLRRYAEEVVSCFRFVVLYTIAVTTFAMTLCGVIMIMDAPLIVKMQFITICVTVLTEVYMYAWPVDHMKEMSLHISTSAYNLLWYEYTVKMQKNLLNVLLYQKPVTFSISCLVPELSLRYYCSYLSNAFSIFTALRVLLENDSST*
TRINITY_DN11634_c0_g1_i9.p1	376	OR160b	Complete		.	PF02949.23 7tm_6 7tm Odorant receptor 75-358 E:1.9e-09	ExpAA=140.78 PredHel=6 Topology=i40-62o67-89i129-151o180-202i245-267o271-293i	.	.	GO:0004984 molecular_function olfactory receptor activity`GO:0005549 molecular_function odorant binding`GO:0007608 biological_process sensory perception of smell`GO:0016020 cellular_component membrane	ATGTTGAAACAATTCACACCGGAGAAAGTTATTCGCATGATAAAAATGAGCGTAACGTTGTGCTGCTGTTGGCCACTTCCTGCCGCAAGCAGCAGAATTCGCGTCTGCGGTTACAAGGTCCTGCAAATTTTCACCGTTGTCAGCGCCTGCTTGGTGCTTCTGCCATTGTTATACTCGACTTATTTGCACTCGGATGATATCGTCATTGTTTCGAAATGTATCTGCGTATCGATAGGTATGAGTCAACTTATTGTGCAGACGCTTATATGTCTGATCAAGCACGACTCCCTGCAACGTGTTGTCGGAGAAATGGTGGCCTGTGTCAAACACGCTCAACAATACGAAACACAGGTTTTCTACAAGTACATTGCCAAGTGCGACATGTTTTACGGCGGTGCC…	MLKQFTPEKVIRMIKMSVTLCCCWPLPAASSRIRVCGYKVLQIFTVVSACLVLLPLLYSTYLHSDDIVIVSKCICVSIGMSQLIVQTLICLIKHDSLQRVVGEMVACVKHAQQYETQVFYKYIAKCDMFYGGAIVFTYLTATAFLLGPVIMPVSFPLDAEYPFRVNYTPVNVLIYLHQSIVSYQCSANVCLCIFGALLFWFTAARFECLAIEFEKSSNIDMLIACVEKQLRLRRYAEEVVSCFRFVVLYTIAVTTFAMTLCGVIMIMDAPLIVKMQFITICVTVLTEVYMYAWPVDHMKEMSLHISTSAYNLLWYEYTVKMQKNLLNVLLYQKPVTFSISCLVPELSLRYYCSYLSNAFSIFTALRVLLENDSST*
TRINITY_DN1174_c0_g1_i2.p1	407	OR31	Complete		OR4_AEDAE OR4_AEDAE Q:133-405,H:144-404 25.18%ID E:2.14e-15 RecName: Full=Odorant receptor 4 {ECO:0000303|PubMed:25391959}; Eukaryota; Metazoa; Ecdysozoa; Arthropoda; Hexapoda; Insecta; Pterygota; Neoptera; Endopterygota; Diptera; Nematocera; Culicoidea; Culicidae; Culicinae; Aedini; Aedes; Stegomyia	PF02949.23 7tm_6 7tm Odorant receptor 98-396 E:5.9e-31	ExpAA=128.14 PredHel=6 Topology=i48-70o85-102i135-157o186-208i215-237o310-332i	KEGG:aag:5566400	GO:0016021 cellular_component integral component of membrane`GO:0005549 molecular_function odorant binding`GO:0004984 molecular_function olfactory receptor activity`GO:0007165 biological_process signal transduction	GO:0004984 molecular_function olfactory receptor activity`GO:0005549 molecular_function odorant binding`GO:0007608 biological_process sensory perception of smell`GO:0016020 cellular_component membrane	ATGACGAACAACTCCGTAACAACAGAAAAAACTTCCGACAGTCCGAGCGACTACAGTCTGCAGTTGAATCGATGGATACTAAAACCAATAGGTGCCTGGCCAACGTCCACGTCAACATCGAGATACGATGGGATTATTTCGTTTGTTTTAATCATTCTCTGTTATGGTCTCGTATTATTCACCGTCATCCCTTGTATATTCTACCTGATTTTCGAAGATGGGACAGTTTACGTGAAGCTAGAGAAATTCGGTGCTCTCAGCCACTGGTTCATCGGAGGCCTCAATTACACCAATCTATTGCTACGAAGCAGGGACATTCAGTATTGCATCCGTCATATGCAAACTGACTGGAAAGCAGTAAAAAGACAAGAAGACTTACGCGTGATGATGAAGCACGCC…	MTNNSVTTEKTSDSPSDYSLQLNRWILKPIGAWPTSTSTSRYDGIISFVLIILCYGLVLFTVIPCIFYLIFEDGTVYVKLEKFGALSHWFIGGLNYTNLLLRSRDIQYCIRHMQTDWKAVKRQEDLRVMMKHAKIGRLVAAVCIFFMQSSILMYYAGKIVTKETIIIGNQTKIIRMLPCAVYKNLIPIHTSPTYEIVFAVQFVSGLIANSSALGAVSIGAVFTAHACGQLTILMAWINEFVNRPKDEKNNLEFNEIGEIVEYHLKVLSFVAGIENIMTGFCFIELQKSKLEISMLGYFIITDWANDNVQSATAFFIIMVSLSFNIFILCYIGDLLTEQCRKIGDVVYETNWYYLPNKDMLNLILIISRSNSVIKITAGKMTHMSISTFGDVIKLTFAYF…
TRINITY_DN1174_c0_g1_i3.p1	407	OR32	Complete		OR2_ANOGA OR2_ANOGA Q:63-405,H:35-376 21.884%ID E:3.95e-12 RecName: Full=Odorant receptor Or2; Eukaryota; Metazoa; Ecdysozoa; Arthropoda; Hexapoda; Insecta; Pterygota; Neoptera; Endopterygota; Diptera; Nematocera; Culicoidea; Culicidae; Anophelinae; Anopheles	PF02949.23 7tm_6 7tm Odorant receptor 98-396 E:1.4e-32	ExpAA=119.76 PredHel=4 Topology=i48-70o80-102i202-224o310-332i	KEGG:aga:AgaP_AGAP009519	GO:0016021 cellular_component integral component of membrane`GO:0005886 cellular_component plasma membrane`GO:0005549 molecular_function odorant binding`GO:0004984 molecular_function olfactory receptor activity`GO:0050911 biological_process detection of chemical stimulus involved in sensory perception of smell`GO:0042048 biological_process olfactory behavior`GO:0007608 biological_process sensory …	GO:0004984 molecular_function olfactory receptor activity`GO:0005549 molecular_function odorant binding`GO:0007608 biological_process sensory perception of smell`GO:0016020 cellular_component membrane	ATGACGAACAACTTTGTAACAACAGAAAAAACTTTTGATAATCTGTGCGGTTACAGTTTGCAGTTAAATCGATGGTTACTAAAACCAATAGGTGCCTGGCCGGCGTTCACATCGACATCGAGATGCGATAGGATTATTTCGTTTGCTTTGGTCATTCTCTGTTATGGCCTCGTATTATTCACCGTGATCCCTTGTATACTCCACCTTATATTCGAAGATGGTACTGTCTACGCGAAGATAGAGATATTCGGTGCTCTCAGCCACTGGTTCATCGGAGGCCTCAATTACACCAATCTATTGCTACGAAACAGAGACATTCATTATTGCATCTGTCGTATGCAAACAGATTGGAAAGCAGTGAGAAGACCAGAAGACTTACGCGTGATGATGAAGCACGCT…	MTNNFVTTEKTFDNLCGYSLQLNRWLLKPIGAWPAFTSTSRCDRIISFALVILCYGLVLFTVIPCILHLIFEDGTVYAKIEIFGALSHWFIGGLNYTNLLLRNRDIHYCICRMQTDWKAVRRPEDLRVMMKHAKVGRLVAAVCTVFMQSSILMYCAGKAVTKETVTIGNQTKIIRMLPCAVYKNLIPAHTSPTYEIVLATQFLSGVIVNSSAVGAISIGAVFAAHACGQLTILMTSINECLNRKKDQENNDGFDDIGEIVEYHLKVLSFIAGIENVMTEFCFLELLKSRLDISMLGYYIVTDLANDNVRSAVTYFIIMVSMSFNIFTVCYIGDTITEQCKKIGDVVYETNWYYLSNKDMLNLILIISRANSVVKITAGKITHMSLYAFSDVIKLTFAYF…
TRINITY_DN12909_c2_g1_i2.p1	306	OR30	Partial	N-terminus is truncated. Initial Met is missed.	OR4_AEDAE OR4_AEDAE Q:107-306,H:203-402 24.878%ID E:6.46e-11 RecName: Full=Odorant receptor 4 {ECO:0000303|PubMed:25391959}; Eukaryota; Metazoa; Ecdysozoa; Arthropoda; Hexapoda; Insecta; Pterygota; Neoptera; Endopterygota; Diptera; Nematocera; Culicoidea; Culicidae; Culicinae; Aedini; Aedes; Stegomyia	PF02949.23 7tm_6 7tm Odorant receptor 3-299 E:1.1e-27	ExpAA=70.42 PredHel=3 Topology=i41-63o105-127i217-239o	KEGG:aag:5566400	GO:0016021 cellular_component integral component of membrane`GO:0005549 molecular_function odorant binding`GO:0004984 molecular_function olfactory receptor activity`GO:0007165 biological_process signal transduction	GO:0004984 molecular_function olfactory receptor activity`GO:0005549 molecular_function odorant binding`GO:0007608 biological_process sensory perception of smell`GO:0016020 cellular_component membrane	AATTTGCTGCTGCGAAGCAGTGACATTCAATATTGTATCCGTCACATGCAAACTGACTGGAAAGCAGTGAGAAGACCAGAAGATTTACGCGTGATGATGAAATACGCCAAGATCGGTCGTTTCATCGCCGCCTTTTGCGCTGCTTTCATGCAAAGTGGCGTCCTGATGTACTGTACGGTGACAGCGTTCGCCACGCAGACCATCATAGTCGGTAACCAGACCAACATCATTCGTATGCTACCCTGTGCCGTCTATAAGGACTTGATTCCGATTCATACCAGCCCGACAAATGAAATCGTCCTCGCCACGCAATTTCTGTCGGGATTTATCGTGAATTCGAGCGCTGTCGGCGCTATTAGCATCGGTGCCGTTTTCGCGGCTCACGCGCGTGGCCAATTG…	NLLLRSSDIQYCIRHMQTDWKAVRRPEDLRVMMKYAKIGRFIAAFCAAFMQSGVLMYCTVTAFATQTIIVGNQTNIIRMLPCAVYKDLIPIHTSPTNEIVLATQFLSGFIVNSSAVGAISIGAVFAAHARGQLTILMTWINEFVNRPKDRKDNDGFNDIGEIVEYHLKVLSFIGGIEKVLTQFCFLELLKSKLDISMLGYYILTEWGERDVRNLTTYFMIMVSMGFNIFTVCYIGDILTEQCKNIGDVVYATNWYYLPNKDMLNLILIISKSNSTIKISAGKMTHMCINTFGDVMKTTFAYLNLLR
TRINITY_DN1291_c0_g2_i12.p1	392	OR168a	Complete		.	PF02949.23 7tm_6 7tm Odorant receptor 70-379 E:5.6e-27	ExpAA=89.72 PredHel=4 Topology=i41-63o73-95i174-196o267-289i	.	.	GO:0004984 molecular_function olfactory receptor activity`GO:0005549 molecular_function odorant binding`GO:0007608 biological_process sensory perception of smell`GO:0016020 cellular_component membrane	ATGGCTATGTTGCAGAAAACAGATAATCGTGAAATATTTCATATTCCTTACTATAAAAAAATCACCAGATACATTCAACTTTTGGGACAAGATCCGCATCATAAAACTAGCACTAGACATGTTATTGTAATTATAGTGGCGATTAGTATTTCAAGTATCATTTTTCCATCGGCAATAGAAATATATGCGTCGTTACGTAAAAATGACATCGATGAAGTGATTGAGTGTCTACCACAATTCGTCGCATCTACAATCAGTGTTGTTAAGATATTAAATATATATTTCAACAGGCAAAGTTTTAGCAAATTGTTTCAATTGATAACGAAACAGTGGAAGCAGTTGGAATTAAATGGCGAATTGCACGTTTTGGAAGAAATCGTTATGCAAGGCAACAAAATG…	MAMLQKTDNREIFHIPYYKKITRYIQLLGQDPHHKTSTRHVIVIIVAISISSIIFPSAIEIYASLRKNDIDEVIECLPQFVASTISVVKILNIYFNRQSFSKLFQLITKQWKQLELNGELHVLEEIVMQGNKMAQFYNIPLISPILDIVHPLNETRTRQQLLKVNYILFNDDNYFFYVYLQLFWASSVVVLTIIAADWLYMLIIYHNSGLFAVCGYEVQKATTFPNYLTDEIILENCMYQKFRNCVKMHTEAIRFYELLNDCSRGSYLIQVGLTMLIISATAVQTVINLNRPEEAMRNAVFCSASQFHLFLLSLPGQVLLDNCDALAKNIYGSTWYKCHIKIEKLLYVMQIRCKKLCSLSAGGLYEMNIENFGITFKTCMSYITMMMSLRS*
TRINITY_DN1291_c0_g2_i13.p1	404	OR168b	Complete		.	PF02949.23 7tm_6 7tm Odorant receptor 70-391 E:5.6e-29	ExpAA=93.62 PredHel=4 Topology=i41-63o142-164i185-207o279-301i	.	.	GO:0004984 molecular_function olfactory receptor activity`GO:0005549 molecular_function odorant binding`GO:0007608 biological_process sensory perception of smell`GO:0016020 cellular_component membrane	ATGGCTATGTTGCAGAAAACAGATAATCGTGAAATATTTCATATTCCTTACTATAAAAAAATCACCAGATACATTCAACTTTTGGGACAAGATCCGCATCATAAAACTAGCACTAGACATGTTATTGTAATTATAGTGGCGATTAGTATTTCAAGTATCATTTTTCCATCGGCAATAGAAATATATGCGTCGTTACGTAAAAATGACATCGATGAAGTGATTGAGTGTCTACCACATTTTCTCACATCTACAATGAGTACTGTTAAGATATTAAATATACATTTCAACAGGCAAAGTTTTAGCAAATTGTTTCAATTGATAACGAAACAGTGGAAGCAGTTGGAATTAAATGGCGAATTGCACGTTTTGGAAGAAATCGTTATGCAAGGCAATAAAATG…	MAMLQKTDNREIFHIPYYKKITRYIQLLGQDPHHKTSTRHVIVIIVAISISSIIFPSAIEIYASLRKNDIDEVIECLPHFLTSTMSTVKILNIHFNRQSFSKLFQLITKQWKQLELNGELHVLEEIVMQGNKMAQFYNTTLVTFLILFLLVPLISPILDIVHPLNETRARQQLFKVNYIFFNDDNYFFCVYLQLFWASSVVVLTIIAADWLYMLIIYHNSGLFAVCGYEVQKATTFPNYLTDEIILENCMYQKFRNCVKMHTEAIRFYELLNDCSRGSYLIQVGLTMLIISATAVQTVINLNRPEEAMRNAVFCSASQFHLFLLSLPGQVLLDNCDALAKNIYGSTWYKCHIKIEKLLYVMQIRCKKFCSLSAGGLYEMNIENFGITFKTCMSYITMMM…
TRINITY_DN1291_c0_g2_i5.p2	309	OR169	Partial	C-terminus is truncated. STOP codon is missed	.	PF02949.23 7tm_6 7tm Odorant receptor 70-302 E:6.3e-11	ExpAA=107.14 PredHel=5 Topology=i41-63o73-95i140-162o194-216i280-302o	.	.	GO:0004984 molecular_function olfactory receptor activity`GO:0005549 molecular_function odorant binding`GO:0007608 biological_process sensory perception of smell`GO:0016020 cellular_component membrane	ATGGCTACATTTCAGCAAAGACAGTCTCCCGATATATTTGACGTTCCTTACTATAAAACGCTCGAGAAGTATATGCAACTTTTGGGCCAGGATCCACGTCAAAAGAATGGGTTCAGGAATTTTATAGTAACTGCTGTGGTGATCAGTATCACAGGCAACATTGTACCAACGTTACTAGAGTTATATACCTCCTTATGTAATAAGAATGTGGACGCGGTAATCGACGTTTTCCCACATTTTATGGCAGCTACGATCAGTGCCATTAAAATATTAAACATCCAAATCAACAGACAAAATTTTAACGAATTGCTTCGATTCGTGGCAAGAGAGTGGAAGCAGCTGAAACTAAACAACGAATTGCACGTTTTGGATGAAACCCTTATTCAAGGCAACAAAATG…	MATFQQRQSPDIFDVPYYKTLEKYMQLLGQDPRQKNGFRNFIVTAVVISITGNIVPTLLELYTSLCNKNVDAVIDVFPHFMAATISAIKILNIQINRQNFNELLRFVAREWKQLKLNNELHVLDETLIQGNKMAQLYRRSLLSALVLFLLIPLISPIMDIVLPLNETRPRQQLLKINYIIFDDADYFFYVYIQLAWSSIMVVVTIISVDSLYILLIHHSSGLFAVCGHRVQNATKNSVASQVVLENYKYEQIRNCVIIHDEAIQFVFIEFYNILNESSRNTYLIQVGLNMLIISATAVQAMMNLDMPEE
TRINITY_DN14_c0_g1_i2.p1	409	OR26	Complete		OR2_ANOGA OR2_ANOGA Q:101-407,H:78-376 20.952%ID E:1.02e-11 RecName: Full=Odorant receptor Or2; Eukaryota; Metazoa; Ecdysozoa; Arthropoda; Hexapoda; Insecta; Pterygota; Neoptera; Endopterygota; Diptera; Nematocera; Culicoidea; Culicidae; Anophelinae; Anopheles`OR2_ANOGA OR2_ANOGA Q:101-407,H:78-376 20.952%ID E:1.02e-11 RecName: Full=Odorant receptor Or2; Eukaryota; Metazoa; Ecdysozoa; Arthropoda;…	PF02949.23 7tm_6 7tm Odorant receptor 101-398 E:3.7e-27`PF02949.23 7tm_6 7tm Odorant receptor 101-398 E:3.7e-27	ExpAA=149.84 PredHel=6 Topology=i47-69o84-103i137-159o199-221i280-302o312-334i	KEGG:aga:AgaP_AGAP009519	GO:0016021 cellular_component integral component of membrane`GO:0005886 cellular_component plasma membrane`GO:0005549 molecular_function odorant binding`GO:0004984 molecular_function olfactory receptor activity`GO:0050911 biological_process detection of chemical stimulus involved in sensory perception of smell`GO:0042048 biological_process olfactory behavior`GO:0007608 biological_process sensory …	GO:0004984 molecular_function olfactory receptor activity`GO:0005549 molecular_function odorant binding`GO:0007608 biological_process sensory perception of smell`GO:0016020 cellular_component membrane	ATGACAAACCAACCGGTGACTATAGAAGCGAACAGTGTAAGTAACGCCTACAGTGACTACAGTATCCAACTGAATCGCTGGTCTCTAAAACCGATCGGTGCTTGGCCGTACTCCTCCACAACCACAACGCACGAGAAAATCGTCTCCGTAATTCTGATCGTCCTATGCTACGCGAGTTTACTGTTCAGCATAATCCCCTGTGCGGCTCACTTAATCTTCGTAGATGATATCTTGTACAAGAAAATAAGAGCAATCGGTCCTATGGGTCACTGGGTGATCGGTGGGATCTGTTACACCAGTCTGCTGTTTCAAAGGGAACGGATAGGCGGCTGCGTGAAACACATAGAAGCCGATTGGCGAATAGCGACGAAAAGCAGCGAGCAACAAGTAATGTTGAAG…	MTNQPVTIEANSVSNAYSDYSIQLNRWSLKPIGAWPYSSTTTTHEKIVSVILIVLCYASLLFSIIPCAAHLIFVDDILYKKIRAIGPMGHWVIGGICYTSLLFQRERIGGCVKHIEADWRIATKSSEQQVMLKRAKFGRYVSSICAIFVHGGTLSYCIVSRSITQTVDIGNETRTIRTLPLNVYNKMIPVETSPANELVFAMQFLSAFISNCSGIGFYVFGSVLAAHACGQLDLLAMWINDYVNESGVKKGGTSFKRLEMIVQHHLRILSFIARIEEIMCWICMMELFRCIWAICMLGYFIIMEWSDHEVKILATYFIIFASATFNTFLLCYVGELLTKQCMKVGEIVYMTNWYYLPVKKILDLILIIGRSSMVIQLTAGKIIQMSIHTFGDVMRLAFA…
TRINITY_DN14_c0_g1_i2.p2	398	Or25	Complete		OR2A_DROME OR2A_DROME Q:189-395,H:188-395 25.926%ID E:1.51e-10 RecName: Full=Odorant receptor 2a; Eukaryota; Metazoa; Ecdysozoa; Arthropoda; Hexapoda; Insecta; Pterygota; Neoptera; Endopterygota; Diptera; Brachycera; Muscomorpha; Ephydroidea; Drosophilidae; Drosophila; Sophophora`OR2A_DROME OR2A_DROME Q:189-395,H:188-395 25.926%ID E:1.51e-10 RecName: Full=Odorant receptor 2a; Eukaryota; Metazoa; …	PF08395.15 7tm_7 7tm Chemosensory receptor 26-337 E:1.8e-08`PF08395.15 7tm_7 7tm Chemosensory receptor 26-337 E:1.8e-08`PF02949.23 7tm_6 7tm Odorant receptor 89-387 E:9.3e-29`PF02949.23 7tm_6 7tm Odorant receptor 89-387 E:9.3e-29	ExpAA=145.48 PredHel=6 Topology=i39-61o76-93i129-151o206-228i269-291o301-323i	KEGG:dme:Dmel_CG3206	GO:0032590 cellular_component dendrite membrane`GO:0016021 cellular_component integral component of membrane`GO:0005886 cellular_component plasma membrane`GO:0005549 molecular_function odorant binding`GO:0004984 molecular_function olfactory receptor activity`GO:0004888 molecular_function transmembrane signaling receptor activity`GO:0050911 biological_process detection of chemical stimulus involve…	GO:0050909 biological_process sensory perception of taste`GO:0016021 cellular_component integral component of membrane`GO:0004984 molecular_function olfactory receptor activity`GO:0005549 molecular_function odorant binding`GO:0007608 biological_process sensory perception of smell`GO:0016020 cellular_component membrane	ATGAACGCCAAGAACTGCAGCGACTACAGTCTCCAATTCAATCGTTGGTTCTTGAAACCGATCGGTGCCTGGCCACGTTTCACCACCACTACGAAACGCGAGAGAATCGTCTCTGTAATTTTGATCGCCTTTTGCTACACCACCCTCCTCTTCAGTGTAATCCCGTGCGCGGCATACCTAATCTTCGTAGACAACAGCTTTTACAGGAAAGTAAAAATATTCGGCCCTATGGTTCGTTGGATCTTCGGCGGTATCCACTACACTAACCTGTTGTTCCTTGGCAAAGACATTGGTCACATCGTGAAACACCTGGAGGCCGACTGGAGATTAGTGACGAAAGACAGCGAGCAACGAGTAATGTTGAAGCACGCGAGGTTCGGACGACTCGTGTCGATTGTA…	MNAKNCSDYSLQFNRWFLKPIGAWPRFTTTTKRERIVSVILIAFCYTTLLFSVIPCAAYLIFVDNSFYRKVKIFGPMVRWIFGGIHYTNLLFLGKDIGHIVKHLEADWRLVTKDSEQRVMLKHARFGRLVSIVFAIFVHSGVMSYCIVSVSHTRAVRFGNETRIIRSLPLAVYTNMIPVDTSPTNEIVLVMQFFSALISDSGGIGFYTLATVLAAHACGQLNVLAIWINDYVNESGNKQEGGPFRKIEKIVQHHLRILDFVARIEDIMTWVCMTELFRCIFAISMLGYYTVMEWDSHDARSLITYFIIFSSVTFNTFVLCYIGELLTEQCMKVGEIVYMTNWYYLPVKKILDLILIIARSSMVIEMTAGKIIQMSIHTFGDVMRLAFAYLNVLLQMA*
TRINITY_DN14_c0_g1_i6.p2	279	OR27	Partial	C-terminus is truncated. STOP codon is missed	.	PF02949.23 7tm_6 7tm Odorant receptor 101-279 E:1.9e-07	ExpAA=77.02 PredHel=3 Topology=o51-73i140-162o199-221i	.	.	GO:0004984 molecular_function olfactory receptor activity`GO:0005549 molecular_function odorant binding`GO:0007608 biological_process sensory perception of smell`GO:0016020 cellular_component membrane	ATGACAAACCAACCGGTGACTATAGAAGCGAACAGTGTAAGTAACGCCTACAGTGACTACAGTATCCAACTGAATCGCTGGTCTCTAAAACCGATCGGTGCTTGGCCATACTTCTCCACAACCACAGCCTTCGAAAAAACTGCCTCCGTAATTCTGATCGTCCTTTGCTACGCCGTTTTACTGTTCAGCATAATCCCCTGTGCGGCTCACTTAATCTTCGTAGATGATATCTTGTACAGGAAGATAAGAGCGTTCGGTACCATGGGTCGTTGGTTGATCGGTGGGGTCGGTTACACTCATCTACTGTTTCAAGGAAGTCGCATAGGTGACTGCGTGGAACACATGGAAGCCGATTGGCGAATAGTGACGAAAGACAGCGAGCAACAAGTAATGTTGAAA…	MTNQPVTIEANSVSNAYSDYSIQLNRWSLKPIGAWPYFSTTTAFEKTASVILIVLCYAVLLFSIIPCAAHLIFVDDILYRKIRAFGTMGRWLIGGVGYTHLLFQGSRIGDCVEHMEADWRIVTKDSEQQVMLKRAKFGRYVSIMCAIFVHGGALSYCTVSASHTQAVRFGNETKIIRSLPLAVYTKMIPVDTSPANEIVLVMQFLSAFVSDSGGIGFYVLASVFAAHACGQMEVLAIWINDYVNESGVKKGGTSFKRLEMIVQHHLRILSFIARIEEIM
TRINITY_DN14008_c0_g5_i3.p1	347	OR172	Complete		OR63A_DROME OR63A_DROME Q:98-345,H:169-416 20%ID E:2.12e-07 RecName: Full=Odorant receptor 63a; Eukaryota; Metazoa; Ecdysozoa; Arthropoda; Hexapoda; Insecta; Pterygota; Neoptera; Endopterygota; Diptera; Brachycera; Muscomorpha; Ephydroidea; Drosophilidae; Drosophila; Sophophora	PF02949.23 7tm_6 7tm Odorant receptor 120-337 E:5.1e-21	ExpAA=53.77 PredHel=2 Topology=o134-151i221-243o	KEGG:dme:Dmel_CG9969	GO:0032590 cellular_component dendrite membrane`GO:0016021 cellular_component integral component of membrane`GO:0005886 cellular_component plasma membrane`GO:0005549 molecular_function odorant binding`GO:0004984 molecular_function olfactory receptor activity`GO:0050911 biological_process detection of chemical stimulus involved in sensory perception of smell`GO:0007165 biological_process signal tr…	GO:0004984 molecular_function olfactory receptor activity`GO:0005549 molecular_function odorant binding`GO:0007608 biological_process sensory perception of smell`GO:0016020 cellular_component membrane	ATGGTCGCTTTTTACCCAGGTGGCACAACTCGTATCTTTCTTCAACCTGGACGCTGTAATAGAGCAAATCTGTTTTTTGTTTCTAATATCCGGGATACTGATAAAGCAAGGAAACTACATCATCAACGCTGCTCAGTACAAGATGCTGCTCAACACCATTTGGGAGGATTGGTCGAAAGACAGAGCGAAGGACGAACTGGAGATTATGGTGGAATACGCGGAAAGGACAGCTTTCTTTTCTCGAATGTATTTCGGAGTCGGCATGGTCTGTTCCGGATGTTTCGCCCAACAAGCATTGTCGCCAATTATTTTAGACACATTTTACCGACCAACGAAACGCGAGATGTGCTGTACATTTATCCGGCTTATTATTTAATCGACGATCGGAAGTATCGTTCG…	MVAFYPGGTTRIFLQPGRCNRANLFFVSNIRDTDKARKLHHQRCSVQDAAQHHLGGLVERQSEGRTGDYGGIRGKDSFLFSNVFRSRHGLFRMFRPTSIVANYFRHILPTNETRDVLYIYPAYYLIDDRKYRSLIILHLTYVTIVAYYVFVGCDTSYVCVVQHACGQIAVAGHRFKNAISDLCVVKQLSDVQDEHYERVRHSIQAHQHAINYLKIIENCHVTYLCICVAFVMVAFSVTLLKVASYEEISAPLIKDGVFLSSQLIHILFLTAQGQFVLNSNDEIAESIYDASWYNTNKETQLLFVLALRSCLSPPILSAGGLLTLNLETFAEIIKGSVSYFTVLKSS*
TRINITY_DN1466_c0_g1_i1.p1	340	TRINITY_DN1466_c0_g1_i1	Complete		.	PF02949.23 7tm_6 7tm Odorant receptor 76-258 E:3.4e-15	ExpAA=85.03 PredHel=4 Topology=i52-71o81-100i134-156o195-217i	.	.	GO:0004984 molecular_function olfactory receptor activity`GO:0005549 molecular_function odorant binding`GO:0007608 biological_process sensory perception of smell`GO:0016020 cellular_component membrane	ATGCTCGAAAGTACTGCGAATTATCGTAACGTCCACTACAAATCGGACACCGAGTACGTGTACCACGTAGCCAAAATGTTGTTGACGGTGATCGGAATCTGGCCTAAAGAGGATACGTTCTCGAATAACATTAAAATGTACATCCAAACGACAGTCGTCTTTTTCCTCATGTGTTTCCTGTTGATACCGCATGTGATTTACACGTACTTCGACTGTGAAAATCTGACCAAGTACATGAAAGTGATCGCCGCGCAGGTTTTTAGCCTCTTGGCGATCATCAAGTTTTGGACGGTGATTGTCAACAGAAAGGAAATCCGATTTTGCTTGAACGAGATCGAAGCACAGTACAGGGACGTGGAATGCGAGGAGGATCGGCTGGTAATGATGAATTGTGCAAAG…	MLESTANYRNVHYKSDTEYVYHVAKMLLTVIGIWPKEDTFSNNIKMYIQTTVVFFLMCFLLIPHVIYTYFDCENLTKYMKVIAAQVFSLLAIIKFWTVIVNRKEIRFCLNEIEAQYRDVECEEDRLVMMNCAKIGRFFTTMYLGLSYTGALPYHIILPLISERIVKEDNTTQIPLPYLSDYVFFVIEDSPIYEMTFVLQIFISSLILSTNCGIYSLIPSITMHGCSLFEVTNRRIEALCKWNEQDLRDRVVDIVQYHQSDNFAQTCITLNWYSFPLKKARYLIPIIIMSNYPIKLTALKVVDISLSTFANVSIQRNLQMRHPKFLYGLSKLSSSFLCCY*
TRINITY_DN1524_c0_g1_i17.p1	270	OR171b	Partial	C-terminus is truncated. STOP codon is missed	OR9A_DROME OR9A_DROME Q:53-267,H:186-390 20.909%ID E:8.29e-08 RecName: Full=Odorant receptor 9a; Eukaryota; Metazoa; Ecdysozoa; Arthropoda; Hexapoda; Insecta; Pterygota; Neoptera; Endopterygota; Diptera; Brachycera; Muscomorpha; Ephydroidea; Drosophilidae; Drosophila; Sophophora	PF02949.23 7tm_6 7tm Odorant receptor 49-258 E:1.4e-27	ExpAA=79.80 PredHel=4 Topology=i28-45o60-82i144-166o176-198i	KEGG:dme:Dmel_CG15302	GO:0032590 cellular_component dendrite membrane`GO:0016021 cellular_component integral component of membrane`GO:0005886 cellular_component plasma membrane`GO:0005549 molecular_function odorant binding`GO:0004984 molecular_function olfactory receptor activity`GO:0050911 biological_process detection of chemical stimulus involved in sensory perception of smell`GO:0007165 biological_process signal tr…	GO:0004984 molecular_function olfactory receptor activity`GO:0005549 molecular_function odorant binding`GO:0007608 biological_process sensory perception of smell`GO:0016020 cellular_component membrane	ATGGCAGAAAATTGGAAATTTCTGGAATCGAAAAATGAGCTGCACATATTAAATAAATTTACAAAAAATGGCAATACACTTGTACTTCTTTACAGACGAACTTTACTATCAGTTTGTGGACTATTTGTATCTTTTTCTTTGGATGATCAAGAGCACTTTTATATTTCGTACGTGCATTTAGCCTTCTCTGCATTTGTTATCGTGCTAACAATAATCTCAGTAGACTCGTTATACATTACTATTATTTATCACGCTTGCGGATTGTTTGCAGTATGTGGATCCCAGGTTCAGAATACTGCAAAAAATAATACTATTGAGAAAAATGGCACTGACATAAGCAGCATCGGATACGAACAGTTCAAACAATGCATAATAATGCATTACAAAACTCTTCAATTT…	MAENWKFLESKNELHILNKFTKNGNTLVLLYRRTLLSVCGLFVSFSLDDQEHFYISYVHLAFSAFVIVLTIISVDSLYITIIYHACGLFAVCGSQVQNTAKNNTIEKNGTDISSIGYEQFKQCIIMHYKTLQFYNVIEKCCRNLYLIQIGLNMVIVSITAVEVIVFLDQPDEAIKAIMYLIAQNFHLYTISLPGQTLLDQSLKLADKIYDSDWYHIPTKVQKMLYLMQIRSNKPCILTAAGLYEIKIESFGETIKACMSYFTMFLSLRE*
TRINITY_DN1524_c0_g1_i7.p1	404	OR171a	Complete		OR2_ANOGA OR2_ANOGA Q:96-397,H:81-372 21.069%ID E:4.82e-12 RecName: Full=Odorant receptor Or2; Eukaryota; Metazoa; Ecdysozoa; Arthropoda; Hexapoda; Insecta; Pterygota; Neoptera; Endopterygota; Diptera; Nematocera; Culicoidea; Culicidae; Anophelinae; Anopheles	PF02949.23 7tm_6 7tm Odorant receptor 71-392 E:2.5e-36	ExpAA=120.80 PredHel=6 Topology=i41-58o73-95i140-162o186-208i278-300o310-332i	KEGG:aga:AgaP_AGAP009519	GO:0016021 cellular_component integral component of membrane`GO:0005886 cellular_component plasma membrane`GO:0005549 molecular_function odorant binding`GO:0004984 molecular_function olfactory receptor activity`GO:0050911 biological_process detection of chemical stimulus involved in sensory perception of smell`GO:0042048 biological_process olfactory behavior`GO:0007608 biological_process sensory …	GO:0004984 molecular_function olfactory receptor activity`GO:0005549 molecular_function odorant binding`GO:0007608 biological_process sensory perception of smell`GO:0016020 cellular_component membrane	ATGTTTCAGAAAAGCAGCAAACGAGATTACAATGCGTTCGATATTAGCCATTATAAAACGCTTAAACAGTACTTATCAATTTGTGGACTAAATCCATATCAGAAGAATCGAATCAGTAATATTTTAGTAATCGTAGTAATATTCATTAATTTAACCGTTTTTGGCCCAACGACTATGCAGTTATGTGATGCCATACGTGACAAAAGTTTTGATAATATCATCCAGAATTTACCGCAAATAATTACGGTAATTATTAGCATGATAAAAATATTAAATATTTATTATAATAAAACGCAGTTTAGAGAATTATTTAATACCATGGCAGAAAATTGGAAATTTCTGGAATCGAAAAATGAGCTGCACATATTAAATAAATTTACAAAAAATGGCAATACACTT…	MFQKSSKRDYNAFDISHYKTLKQYLSICGLNPYQKNRISNILVIVVIFINLTVFGPTTMQLCDAIRDKSFDNIIQNLPQIITVIISMIKILNIYYNKTQFRELFNTMAENWKFLESKNELHILNKFTKNGNTLVLLYRRTLLSVCGLFVSFSLGNPLLDILIPLNETRPRQNIFNVNYVILDDQEHFYISYVHLAFSAFVIVLTIISVDSLYITIIYHACGLFAVCGSQVQNTAKNNTIEKNGTDISSIGYEQFKQCIIMHYKTLQFYNVIEKCCRNLYLIQIGLNMVIVSITAVEVIVFLDQPDEAIKAIMYLIAQNFHLYTISLPGQTLLDQSLKLADKIYDSDWYHIPTKVQKMLYLMQIRSNKPCILTAAGLYEIKIESFGETIKACMSYFTMFL…
TRINITY_DN1527_c0_g1_i10.p1	636	OR87	Complete		OR4_AEDAE OR4_AEDAE Q:138-419,H:117-390 22.68%ID E:1.67e-14 RecName: Full=Odorant receptor 4 {ECO:0000303|PubMed:25391959}; Eukaryota; Metazoa; Ecdysozoa; Arthropoda; Hexapoda; Insecta; Pterygota; Neoptera; Endopterygota; Diptera; Nematocera; Culicoidea; Culicidae; Culicinae; Aedini; Aedes; Stegomyia`OR4_AEDAE OR4_AEDAE Q:367-636,H:110-365 20.217%ID E:2.36e-06 RecName: Full=Odorant receptor 4 {EC…	PF02949.23 7tm_6 7tm Odorant receptor 101-421 E:1.2e-37`PF02949.23 7tm_6 7tm Odorant receptor 429-621 E:1.7e-25	ExpAA=217.83 PredHel=10 Topology=i69-91o101-120i156-178o207-229i304-326o336-355i400-422o446-468i546-568o578-597i	KEGG:aag:5566400	GO:0016021 cellular_component integral component of membrane`GO:0005549 molecular_function odorant binding`GO:0004984 molecular_function olfactory receptor activity`GO:0007165 biological_process signal transduction	GO:0004984 molecular_function olfactory receptor activity`GO:0005549 molecular_function odorant binding`GO:0007608 biological_process sensory perception of smell`GO:0016020 cellular_component membrane	GATACGAACGGAAAACAAGGAATCGATAAAGGAGAGCAACAATTACTGTTACCGGTCGTACATAAGCGGGAGTTTAGTAGACGCTCGAGAATCGTCATGCAAACGGAACGAAAGTCGGATATATCTATAAATTTGTCTTCTTTTTTTTTGAAGAACATCGGCTTATGGGTGGATAATAATCACGCAAAAGAGCCTCAGATGAAATTGATACTTATCTATACGGTTTGGAACTCGGTGTGTGGCGTACTCATTTCTGGCAGAGATCTATATTTTACTTGGCTCTACAATGGCGACGTACTTTATACTCTTACCAACACTCTGAGTGTAATAATAATCTTAATGAAAGTATCCATTATAGTGATGCATAAGAAAGAATTCATAAATCTGATTGTGTACATG…	DTNGKQGIDKGEQQLLLPVVHKREFSRRSRIVMQTERKSDISINLSSFFLKNIGLWVDNNHAKEPQMKLILIYTVWNSVCGVLISGRDLYFTWLYNGDVLYTLTNTLSVIIILMKVSIIVMHKKEFINLIVYMQENFWNVKYDIHEKEILDDCKKICAFFVSSVTAIGICAIIAYLTTPFTAQVGNNESERILPFNMWLNFPMVTPYYELLFLFQIITFLYIGVCYFCFDNIFCIMAIHLTGQFRILRYRFLKMCDTEYQIIDKDEESVLTRHAYRIYETFKKYVRHHQALINYCKTLENVYTMIILGQVLVFSMLICLFGYQVLLAKASAARRSIFIFLLLGAMSLLFMFTYSCDGVIEHSDNVAIGSYSAMWTIMPMNEYGKMLRNDTIMVIGRSRR…
TRINITY_DN1527_c0_g1_i11.p2	413	TRINITY_DN1527_c0_g1_i11.p2	Complete		OR13A_DROME OR13A_DROME Q:197-390,H:206-393 25.373%ID E:2.98e-09 RecName: Full=Odorant receptor 13a; Eukaryota; Metazoa; Ecdysozoa; Arthropoda; Hexapoda; Insecta; Pterygota; Neoptera; Endopterygota; Diptera; Brachycera; Muscomorpha; Ephydroidea; Drosophilidae; Drosophila; Sophophora	PF02949.23 7tm_6 7tm Odorant receptor 76-391 E:5e-34	ExpAA=155.35 PredHel=7 Topology=o10-27i40-62o67-89i128-150o177-199i277-299o309-328i	KEGG:dme:Dmel_CG12697	GO:0032590 cellular_component dendrite membrane`GO:0016021 cellular_component integral component of membrane`GO:0005886 cellular_component plasma membrane`GO:0005549 molecular_function odorant binding`GO:0004984 molecular_function olfactory receptor activity`GO:0050911 biological_process detection of chemical stimulus involved in sensory perception of smell`GO:0007165 biological_process signal tr…	GO:0004984 molecular_function olfactory receptor activity`GO:0005549 molecular_function odorant binding`GO:0007608 biological_process sensory perception of smell`GO:0016020 cellular_component membrane	ATGAGCTCTGTCAAAACCGAAGAAGACATATCTATCAGCCTGACTTCCATTTTTATGAAACTCGTGGGATTATGGATGGCGCGTAACCGATCCGAGCAACGCGTTAGAGATATTACACTGGGTTATACGTTGATCGCGATACTCTTCGCTATATGGGTGCAATCCACGGACATGTATTACTCGTGGGGCGACTTTAGCGCCTGTCTTTTTACTGCATGCAATATGTTGTCGTTAACGATGCCATTTATCAAGATACTCGTTCTACTCGCTCACAAAGAGGATTTCTTTCGTTTAATTTTGTACCTGAAGCGAAAATTTTTGCACGCAGATTACGACAGCTACGAAAGAAAAATTGTGATCGGTTTTAAACGAAAATGTACATTTTTTATTTATTTCTTC…	MSSVKTEEDISISLTSIFMKLVGLWMARNRSEQRVRDITLGYTLIAILFAIWVQSTDMYYSWGDFSACLFTACNMLSLTMPFIKILVLLAHKEDFFRLILYLKRKFLHADYDSYERKIVIGFKRKCTFFIYFFTLFTLATVVSYIVNPLIANIGRNDSDRVLPFNMWLDLPLTTTPYYEIIFVLQVLSLYHIGISYFCFDNFLCIINLHVAGQFQILQYRITNMPDLMNKGKQRWNEVSYKESMCFADECYTIFKKYIRQHQALIAYCEKLEEVFNWIILEQVLIFSLLICLDGYQILVADVPTRTRLIFSFQIIGCLCQLLMFTYSCDCIIRESMSVATAAYKAPWPLLSMTTSGRMMRKDLTLVIMRSCVPCCLTGKGFFIVSLETYTNQILAETTQ…
TRINITY_DN1527_c1_g1_i3.p1	217	OR88	Partial	N-terminus is truncated. Initial Met is missed.	OR13A_DROME OR13A_DROME Q:2-209,H:206-407 29.817%ID E:1.97e-20 RecName: Full=Odorant receptor 13a; Eukaryota; Metazoa; Ecdysozoa; Arthropoda; Hexapoda; Insecta; Pterygota; Neoptera; Endopterygota; Diptera; Brachycera; Muscomorpha; Ephydroidea; Drosophilidae; Drosophila; Sophophora`OR13A_DROME OR13A_DROME Q:2-209,H:206-407 29.817%ID E:1.97e-20 RecName: Full=Odorant receptor 13a; Eukaryota; Metazoa…	PF02949.23 7tm_6 7tm Odorant receptor 2-201 E:1.9e-32`PF02949.23 7tm_6 7tm Odorant receptor 2-201 E:1.9e-32	ExpAA=57.24 PredHel=2 Topology=i82-104o109-131i	KEGG:dme:Dmel_CG12697	GO:0032590 cellular_component dendrite membrane`GO:0016021 cellular_component integral component of membrane`GO:0005886 cellular_component plasma membrane`GO:0005549 molecular_function odorant binding`GO:0004984 molecular_function olfactory receptor activity`GO:0050911 biological_process detection of chemical stimulus involved in sensory perception of smell`GO:0007165 biological_process signal tr…	GO:0004984 molecular_function olfactory receptor activity`GO:0005549 molecular_function odorant binding`GO:0007608 biological_process sensory perception of smell`GO:0016020 cellular_component membrane	TATTTTTGCTTCGATAATTTCTTCTGCATTTTAAATCTACACGTGGCTGCTCAGTTTCGAATATTGCAATACAGGATTTCCAATATAACGGATTTAATGAACAGAGAGACGCTAGAAATAAATCAGCGATTCAGCGCGAGTTCATCGTGCTTCGCAAACAAATATTACGAAACATTTAAAAAGTGTATCCGGCAACATCAAGCGCTTATAGCATATTGCAAGAAACTGGAAGAAGTATTCAATTTGATCGTTCTCGTACAAATACTGGTTTTTAGTATGATGATTTGTCTCCACGGATACCAAATATTGATAGCAAAAACATCGAATATAGTACGCACGATCTTCATCTGTCATATATCAGGGTGTCTATGCCAATTACTAATGTTCACCTACAGCTGC…	YFCFDNFFCILNLHVAAQFRILQYRISNITDLMNRETLEINQRFSASSSCFANKYYETFKKCIRQHQALIAYCKKLEEVFNLIVLVQILVFSMMICLHGYQILIAKTSNIVRTIFICHISGCLCQLLMFTYSCDCIIRESLNIAIAVYRGPWPFLPSTTSGKMMRKDLTIVIMRSSVPCYLTGRGFFIVSLETYTSVLSTAASYFTLLKQRVEATS*
TRINITY_DN1553_c0_g2_i2.p1	405	OR74	Complete		OR13A_DROME OR13A_DROME Q:6-395,H:7-408 20.913%ID E:7.25e-13 RecName: Full=Odorant receptor 13a; Eukaryota; Metazoa; Ecdysozoa; Arthropoda; Hexapoda; Insecta; Pterygota; Neoptera; Endopterygota; Diptera; Brachycera; Muscomorpha; Ephydroidea; Drosophilidae; Drosophila; Sophophora`OR13A_DROME OR13A_DROME Q:6-395,H:7-408 20.913%ID E:7.25e-13 RecName: Full=Odorant receptor 13a; Eukaryota; Metazoa; Ec…	PF08395.15 7tm_7 7tm Chemosensory receptor 38-390 E:1.1e-07`PF08395.15 7tm_7 7tm Chemosensory receptor 38-390 E:1.1e-07`PF02949.23 7tm_6 7tm Odorant receptor 74-387 E:7.2e-30`PF02949.23 7tm_6 7tm Odorant receptor 74-387 E:7.2e-30	ExpAA=150.77 PredHel=6 Topology=i37-58o68-90i124-146o187-209i267-289o299-321i	KEGG:dme:Dmel_CG12697	GO:0032590 cellular_component dendrite membrane`GO:0016021 cellular_component integral component of membrane`GO:0005886 cellular_component plasma membrane`GO:0005549 molecular_function odorant binding`GO:0004984 molecular_function olfactory receptor activity`GO:0050911 biological_process detection of chemical stimulus involved in sensory perception of smell`GO:0007165 biological_process signal tr…	GO:0050909 biological_process sensory perception of taste`GO:0016021 cellular_component integral component of membrane`GO:0004984 molecular_function olfactory receptor activity`GO:0005549 molecular_function odorant binding`GO:0007608 biological_process sensory perception of smell`GO:0016020 cellular_component membrane	ATGCATACTGGACAATATACGGACATGTCCATTAAAATGACACACTTTCTGCTAAAACTCACTGGAACCTCGGTGACGACGAACAACATCGAAGAACGTCAAAGGAGATTCGCGGTAGTCTACACCATCCTTGCACTTACTTATGGCGTGTATGTGAACGTCGCTGACATTTATCACAGTATGGATGATTTGGACCACTGTATCTTTTTGACATCTAACACATTGAACATAGTCCTGGCAATGTTCAAACTTTCGATAATAAGTTTTTATAGAACAGAATTCTCGGACATAATTCTATACGCACAAAAACATTTCTGGCATCTCGATTATAACCACGATGAGAAGCTACTTTTCGCGGAGTGTCGAAAGATTTGCATAATGTGGACGATATTTCTTGCC…	MHTGQYTDMSIKMTHFLLKLTGTSVTTNNIEERQRRFAVVYTILALTYGVYVNVADIYHSMDDLDHCIFLTSNTLNIVLAMFKLSIISFYRTEFSDIILYAQKHFWHLDYNHDEKLLFAECRKICIMWTIFLAFVTEATLSFYAIVPISANIGHNKSNRVLPVSMWVNLPQNVTPYYEIMFTTQVLAAQHIGVSFISPENILCMLNLHVVYQFRMLQNTLLNLWSDIDKETNIVAYSNKCYEILKKCIQKHQSLIEYSAKLEDIFTLPILSTMVIFSVLMCFDTYEVILGDIPTGTRLTFVFHMLGTFFYIIFFTYICHGLVEESSNISMALYSGCWTMLPMNESGRMMRKDMSIMMMKSIRPCHLTAGGFFPVIMETSTTVISTTMSYFALMRESSVR…
TRINITY_DN16263_c0_g2_i2.p1	240	OR163a	Partial	C-terminus is truncated. STOP codon is missed	.	.	ExpAA=80.70 PredHel=3 Topology=i47-69o148-170i191-213o	.	.	.	ATGGAATTAAAATTACTATTTCAGGAAACTGAAAGTCATCTTTTCGATATATTTGATATTCCTTATTATAAAATACTCGAGAGATATTTGCAACTTTTGGGACAAGATCCACGTCAAAAGAAGAAGTTCAGAAATACTATTCTAACTATAGTCGTGATTAGTATTGTGAGCATTCTTATTCCAACGACGTTAGAGTTATTTACATCATTATATAACAAGGACATAGACGCGGTGATTGAGTGTCTGCCACATTTTATTGCATCATCGATCAGTTTCGTTAAGGTGTTGAATATGCATTTTAATAGAGAAAATTTTCTCAAATTGTTTCAACGTGTGGCGAAAGATTGGCAACAACTGAAATTAAACAATGAATTAGATGTTCTGGACGAAACCGTTATG…	MELKLLFQETESHLFDIFDIPYYKILERYLQLLGQDPRQKKKFRNTILTIVVISIVSILIPTTLELFTSLYNKDIDAVIECLPHFIASSISFVKVLNMHFNRENFLKLFQRVAKDWQQLKLNNELDVLDETVMNGNKIAQLYKNTIVSFTALFLMVPLISPILDIVHPLNQTRPRQQLLRVNYIFFNDDDYFFYVYLQLFWGAIIVVFTVIGADWLYMLIIHHNSGLFAVCGHQVQKVTM
TRINITY_DN163_c0_g1_i2.p1	272	OR92	Partial	C-terminus is truncated. STOP codon is missed	.	PF02949.23 7tm_6 7tm Odorant receptor 79-271 E:2.5e-16	ExpAA=91.16 PredHel=4 Topology=i33-52o67-89i127-149o188-210i	.	.	GO:0004984 molecular_function olfactory receptor activity`GO:0005549 molecular_function odorant binding`GO:0007608 biological_process sensory perception of smell`GO:0016020 cellular_component membrane	ATGAGCTCGAAACATCATAAAGACATTTCTTTCAGATTATCAGCTTTCTTTCTGAAAGTCGTCGGCCTGTGGTTAAGCACTACCCGCGTTGAAAAATGGCTGAGAAATGCTGTAGTGGTGTATAGTATTCTAACTATCATCTTCTCTATGTGGATGCAATCGAGAGGACTTTATTTCTCTTGGGGAGATTTTAGCATCTCCTCTTACATCGCGTGCAATTTGTTAGGACTGTTCATGGATTTGTTTAAGATTGTAATTATATTTATACACAAGGAAAAGTTTTTTGGTTTAATCGTACATATGCAGAAGAATTTCTGGCATTCCAATTACGATCAGTACGAGAGCTCGGTGCTAACGAACACGAAACGAATGTCCATCTACTTCGTCTGTGTCTTCTCA…	MSSKHHKDISFRLSAFFLKVVGLWLSTTRVEKWLRNAVVVYSILTIIFSMWMQSRGLYFSWGDFSISSYIACNLLGLFMDLFKIVIIFIHKEKFFGLIVHMQKNFWHSNYDQYESSVLTNTKRMSIYFVCVFSFFSQFTIFSYIISPVISNIGRNMSERVLIFDMHLDLPLSISPYYEIMYLTQALSLYQAGVCYLCIDDIFCIMCLHVASQYRILQYRIANVPNLKDKGKLDLDANEDASNKCYVIFKNCIQQHQTLIEFSTTLEEIFTII
TRINITY_DN163_c0_g3_i1.p1	217	OR91b	Partial	C-terminus is truncated. STOP codon is missed	.	PF02949.23 7tm_6 7tm Odorant receptor 8-216 E:3e-13	ExpAA=26.04 PredHel=1 Topology=i52-74o	.	.	GO:0004984 molecular_function olfactory receptor activity`GO:0005549 molecular_function odorant binding`GO:0007608 biological_process sensory perception of smell`GO:0016020 cellular_component membrane	ATAATGGTACTGAACATGGACTTGCTTAAAATTGTAATTGTATTTATACACAAGGAGAAGTTTTTTCGTTTGATCGTACATATGCAGAAGAATTTCTGGCATTCCAATTACGATCAGTACGAGAACTCAGTTCTAACAGACACGAAACGAATGTGCATCTACTTCGTCTGCGTCTTCTCATTCTTCTCTCAATTCACGTGTTTTTCCTACATGATCAGCCCACTTATGTGTAAGTCTCTCAACCTTCGTTTCTCAGTTCATCTCGAAGGAAAAAATAAGTTCCTAAACGGTCGAATTTTAGCAAATATTGGAGGGAATAAGTCAGAAAGGGTACTTATGTTTGATATGCATATGGATCTACCATTGTCTATCTCACCATATTATGAAATTATGTACTTG…	IMVLNMDLLKIVIVFIHKEKFFRLIVHMQKNFWHSNYDQYENSVLTDTKRMCIYFVCVFSFFSQFTCFSYMISPLMCKSLNLRFSVHLEGKNKFLNGRILANIGGNKSERVLMFDMHMDLPLSISPYYEIMYLIQALALYQNDVCFLCIDDIFCIMCLHVASQFRILQYRIANVPSLKDKDKLDLDANESVSNKCYAIFKNCIQQHQTLIEFSTTLE
TRINITY_DN1661_c0_g1_i5.p1	371	OR145	Complete		.	PF02949.23 7tm_6 7tm Odorant receptor 98-354 E:1.4e-08	ExpAA=136.37 PredHel=5 Topology=i36-58o63-85i125-147o175-197i241-263o	.	.	GO:0004984 molecular_function olfactory receptor activity`GO:0005549 molecular_function odorant binding`GO:0007608 biological_process sensory perception of smell`GO:0016020 cellular_component membrane	ATGACGCCAGAGATGGCAATTAACATAACCCGTCTCAGCGTCGCGTTCAGCTTCTGTTGGCCAGTTCCTGCCAGCAGCAGCAGAGGTCGAGTTCTTTTTATGAAGATTGTGTTAGTCGTTGCCACGATCAGCGGTTTCATGTTAGTTTCCCTTTTGATGTACGGGGCTTACGTGCACTTCGGCGATCTGATTCTCACTTCCAAATGCGTGTGTTTGACGATGTGTGTGAGCCAGTTTGTCATGCAGACAATCATCTGTTTAGCGAAATACGAGACACTGCAACATGTGGTCGACGAGCTTATGACTTATGTCAAACAAGCGCAACAATACGAAAGGGATACTCTCTGCACGTACATAGACAAGTGCAATAGGTTTTACGGAGGATACATAGCTGTCGTG…	MTPEMAINITRLSVAFSFCWPVPASSSRGRVLFMKIVLVVATISGFMLVSLLMYGAYVHFGDLILTSKCVCLTMCVSQFVMQTIICLAKYETLQHVVDELMTYVKQAQQYERDTLCTYIDKCNRFYGGYIAVVYTTLIAFLLGPLVVPVPFPLDAEYPFSVNYTPVYVILYFHQALICFQCAGHTCISLFAALLLFFTVARFECLAMEFEKSRNIDMLIVCIKKQLHLRRYAEDVISCFRFVVFYAIIVSTCGLTFCGIIFLMNLSMTVKLQFVTICMTGLVEMYLFAWPADHIKDMSEKVSRSGYNGKWYEATLEMQKCLLNVLVYQEPVIFSINCVVPEFSLPYYCSYLSNAFSIFTTLRIALDDNSV*
TRINITY_DN184_c0_g1_i1.p1	398	TRINITY_DN184_c0_g1_i1.p1	Complete		.	PF02949.23 7tm_6 7tm Odorant receptor 74-385 E:2.4e-12	ExpAA=161.10 PredHel=8 Topology=i40-58o68-90i128-150o178-197i204-223o267-289i302-319o370-392i	.	.	GO:0004984 molecular_function olfactory receptor activity`GO:0005549 molecular_function odorant binding`GO:0007608 biological_process sensory perception of smell`GO:0016020 cellular_component membrane	CTTCAACAATCAATAGCTATGGACGTATTCGAGAAACAATACAACAGTTATCGTATTGTGGCGCGTATTGTCGGACTATGGCCATTTCAAAAATCAATTTATACAATGATTAAGAGAATAATCTTTTGTAGTAGCTTCATCGCCCATTTAGTAATCCAGATAGTGTCGCTTTTAAACTCTGAAATTACGTTATACAACTGCGTTCTAACAATATCTATGACTATTCCTTTATTATTATTTTTCTTACGATACATTAATTTTGTAATATTATCTTCAAATATCCGATTCTGTCTTAATCAAATTCGTATGGAAGAATCTTTATTGCATGATTTGGTCGAGATACAAATATTAAGAAAATATTTCAATATTGGAAGTCGCTTATTCAATGCTTATCTCTGG…	LQQSIAMDVFEKQYNSYRIVARIVGLWPFQKSIYTMIKRIIFCSSFIAHLVIQIVSLLNSEITLYNCVLTISMTIPLLLFFLRYINFVILSSNIRFCLNQIRMEESLLHDLVEIQILRKYFNIGSRLFNAYLWIFCTGIVTVISCLLIPIMLDLVRPRNEPRTRLIKYFTEFSYERTIYVDIFSLFTVLVIIIGLLSTTCTETLLSILAHYLSGLFKITSYRLQKGIVNLSRTTSSQQVDSNLTNFHQAVDIHNRAMMLGNIMVSKMTIHYMVASLVFVIAFGVSLFRLSKSVTPINDKVEIFVCVVLVAVYLVIMFLNNHCGQLVINASMDIFIQLYDSTWYSIPLKAQKLLLLVMLKSLQQYEFNLSGIFVPCYEGFLTMISASFSYFTLMQSFQ*
TRINITY_DN184_c1_g1_i13.p1	400	TRINITY_DN184_c1_g1_i13.p1	Complete		OR10A_DROME OR10A_DROME Q:26-398,H:28-404 23.604%ID E:1.01e-08 RecName: Full=Odorant receptor 10a; Eukaryota; Metazoa; Ecdysozoa; Arthropoda; Hexapoda; Insecta; Pterygota; Neoptera; Endopterygota; Diptera; Brachycera; Muscomorpha; Ephydroidea; Drosophilidae; Drosophila; Sophophora	PF02949.23 7tm_6 7tm Odorant receptor 72-388 E:1.7e-14	ExpAA=159.60 PredHel=7 Topology=i43-60o65-87i133-155o185-219i271-293o303-325i368-390o	KEGG:dme:Dmel_CG17867	GO:0032590 cellular_component dendrite membrane`GO:0016021 cellular_component integral component of membrane`GO:0005886 cellular_component plasma membrane`GO:0005549 molecular_function odorant binding`GO:0004984 molecular_function olfactory receptor activity`GO:0050911 biological_process detection of chemical stimulus involved in sensory perception of smell`GO:0007165 biological_process signal tr…	GO:0004984 molecular_function olfactory receptor activity`GO:0005549 molecular_function odorant binding`GO:0007608 biological_process sensory perception of smell`GO:0016020 cellular_component membrane	ATGTTCAGACGCTCTTTGACGATCAATATGGATGTGTTCGAGAAACAATACAATAGCTACCGTGTCATATCGTGTATAATAGGACTCTGGCCATATCAGAAAACGACTTATACAATAATTAAGAGAATATTCATATCTACCATTTTGTTGGTCAATCTAGTCCACCAGATAATGTCACTTTTAAACTCTGAAATTACGTTACGAAGCTGCGTTTTAACACTGTCTACGTCTGTTCCACTTCTATTATTTTTCTTGCGATATGTTAATTTTATAGAATTTTCTTCAAACCTCAAATTCTTTATTGGCCATATGCGTATGGAAGAAACTCTACTACAAGATTTGGTCGAGGTACAAATATTAACAAAATATGTCGATAATGGCAGTCATATATTCGATATC…	MFRRSLTINMDVFEKQYNSYRVISCIIGLWPYQKTTYTIIKRIFISTILLVNLVHQIMSLLNSEITLRSCVLTLSTSVPLLLFFLRYVNFIEFSSNLKFFIGHMRMEETLLQDLVEVQILTKYVDNGSHIFDIFFWTCSTGIVTFTTYLLGPIILDLIIPLNESRTRLIKYLTEFSHDKTVYLDIVALNFVFIIIVGLLCVTCTESFLTIFAYYLSGLFKITSYRIRKAVTNLLEATSLSQVELNFTDFHHAVDIHNKAIVLLKEYLGKVTIHYLVASPLLVISFSVCLYRFSKSVTPANDKLEIITSVAIVFVHLVIMVLNNYSGQLIINNSGDIFNEVYDSMWYDVPIKVQKLLLFVMLRSSKECGFSISSLFVPCYAGFLTMMSASFSYFTVMHSL*
TRINITY_DN2028_c0_g1_i2.p1	455	OR77	Partial	N-terminus is truncated. Initial Met is missed.	OR2_ANOGA OR2_ANOGA Q:200-446,H:142-375 21.774%ID E:9.14e-17 RecName: Full=Odorant receptor Or2; Eukaryota; Metazoa; Ecdysozoa; Arthropoda; Hexapoda; Insecta; Pterygota; Neoptera; Endopterygota; Diptera; Nematocera; Culicoidea; Culicidae; Anophelinae; Anopheles	PF02949.23 7tm_6 7tm Odorant receptor 117-438 E:4.9e-44	ExpAA=161.66 PredHel=6 Topology=i80-102o107-129i171-193o219-241i318-340o422-444i	KEGG:aga:AgaP_AGAP009519	GO:0016021 cellular_component integral component of membrane`GO:0005886 cellular_component plasma membrane`GO:0005549 molecular_function odorant binding`GO:0004984 molecular_function olfactory receptor activity`GO:0050911 biological_process detection of chemical stimulus involved in sensory perception of smell`GO:0042048 biological_process olfactory behavior`GO:0007608 biological_process sensory …	GO:0004984 molecular_function olfactory receptor activity`GO:0005549 molecular_function odorant binding`GO:0007608 biological_process sensory perception of smell`GO:0016020 cellular_component membrane	CAGATGGCCAGAGAGTCATCACGATCAAAAACTTCATGTTTAATATCACGTGAGAAATCGATTGAATATGTAGGTGACGTGCTTCGAGAAAATGTACATCAACTTTTCTTTGACTATCTAACGTCCATCATGCATGTGCTACACAAGAGAAACGTCTCGATAATTTGGGCGAGTTTTCTCATGAAAATCGTAGGCCTGTGGTTAGCAACCGATCAAAATGAGCAACGTCGCCGAGATTTCGCTCTGATTTACACGCTTGGGGCACTTTTTATCAGCATATGCATCGCACTTAGAGATATTTATCATACCTGGGGAAATTTCAGTGATTGCGTCTTCATTTGTTGCAATATTCTATACGTGATGGTGGTTTTCTTTAAGATCAGTATTTTATACAGACAC…	QMARESSRSKTSCLISREKSIEYVGDVLRENVHQLFFDYLTSIMHVLHKRNVSIIWASFLMKIVGLWLATDQNEQRRRDFALIYTLGALFISICIALRDIYHTWGNFSDCVFICCNILYVMVVFFKISILYRHKIEFFNLLTFTQKNFWRPYHDPQEILIVTGCKKICNICIILLIFCTQGTCAGYMVTPVIANIGRNESDRMLPFNLWVDLPVGMSPYFEVIFAIQILCVYHVGICYICLDNLLCIVNLHVASQFRILQHRLNCLNDVIKNKIDSQESDEKYLSHCANICYMKLKNCVQQHQMLVEYCKKLETIFTVIVLGQVTFLAMIMCLVGFQLFLADTHPSKKVSLVLNLGVVFGQLFMCTYSCDDLMQQSGNVSNAIFSIPWAIFPMNRAGRL…
TRINITY_DN209_c0_g1_i1.p1	372	OR71	Complete		OR94B_DROME OR94B_DROME Q:63-367,H:68-378 23.323%ID E:1.62e-23 RecName: Full=Odorant receptor 94b; Eukaryota; Metazoa; Ecdysozoa; Arthropoda; Hexapoda; Insecta; Pterygota; Neoptera; Endopterygota; Diptera; Brachycera; Muscomorpha; Ephydroidea; Drosophilidae; Drosophila; Sophophora	PF02949.23 7tm_6 7tm Odorant receptor 64-361 E:2.4e-55	ExpAA=106.16 PredHel=4 Topology=i32-54o69-86i125-147o247-265i	KEGG:dme:Dmel_CG6679	GO:0032590 cellular_component dendrite membrane`GO:0016021 cellular_component integral component of membrane`GO:0005886 cellular_component plasma membrane`GO:0005549 molecular_function odorant binding`GO:0004984 molecular_function olfactory receptor activity`GO:0050911 biological_process detection of chemical stimulus involved in sensory perception of smell`GO:0007165 biological_process signal tr…	GO:0004984 molecular_function olfactory receptor activity`GO:0005549 molecular_function odorant binding`GO:0007608 biological_process sensory perception of smell`GO:0016020 cellular_component membrane	ATGACCGTGCACACGTTGCAATGTTCGCGTATATTTCTTTCGATTTGCGGTTGTTTGCCGCCGAGCTCGTGGACGTCGACGTTCTCTAAGTCCTTGTACAATATTTACACGTCGTTCGTGTGGCTTTTGATATTGTCCCTCGGGTGCGCTCAGATTCTGGACATAATCATAAACGTGGAGAATCAGGATCAATTCAGTGACAATTTTTACATCACATTAGTGGTGTTTGTTTGCGGTTGCAAACTGAGCATTATGTTGAAGCATCGTCAAAGTATCTTGTCCTTGATCGACTGTCTCGAAAACGAGCCATTCTCCACGACCAACGACGACGAGGTGAAAATTCGAAGCAAGTTTAATAAAATGAACGAGCGAATCGCGATTGGTTACACGATTTTAGTA…	MTVHTLQCSRIFLSICGCLPPSSWTSTFSKSLYNIYTSFVWLLILSLGCAQILDIIINVENQDQFSDNFYITLVVFVCGCKLSIMLKHRQSILSLIDCLENEPFSTTNDDEVKIRSKFNKMNERIAIGYTILVEVAAISIFVRSYFTDFKKRKLTFRAWLPYDYSELLPYAFSYAYEVTTSMLCSCQNVACDTLFAGLLIQIYSQFEILGKRLRNIQKDENHSAKQCVKHYQKIYKFSRTVNEKFKIILFLQFCSIAFTLCFNLYRMTNITMVSKFLEASLYLIRIIAQILYYCWFSNEVKLKSLEVPNMIFNTNWTSWDEKTKKILLLVMTRTTRPIEFTSGYLVTLNIESFVALMKTSYSVFNLLKQTK*
TRINITY_DN21115_c0_g1_i1.p1	387	OR140	Complete		.	PF02949.23 7tm_6 7tm Odorant receptor 82-350 E:1.3e-13	ExpAA=149.43 PredHel=7 Topology=i53-75o85-102i141-163o194-216i257-279o283-305i360-382o	.	.	GO:0004984 molecular_function olfactory receptor activity`GO:0005549 molecular_function odorant binding`GO:0007608 biological_process sensory perception of smell`GO:0016020 cellular_component membrane	GGTTATCGTAGTTGTTGGTTTCGACGTCGTGTCGGTATGTTTCGAAATGTTACGCCGGAAAAGGCAATGGCTTTCGTCGAATCGATCATGGCACTGAGCCATTGTTTGCCACTTTCATCGACAGCCACCAAATCTCGGATATTCTGTTACAAAGTTTTGAGATCCGTGCTGTTCCTCAACTCGTTTTTACTCTTGTTTCCCTTGTTGTACGCGATATACGTGCACCGTGAAGATCCAGTGAAATTTTGCAAGGCAGTCTCTATGGCACTTGCTATTCTACAGATACCTTCGCATTCTTCCTTTTGTACCAGTCAGTACGATCGATATCAGCGATTAATCGAAGAGATGAAATCTTGCTGCGAGAAAGGAAATTCACACGAGAGACGTGTCTTCCAACAA…	GYRSCWFRRRVGMFRNVTPEKAMAFVESIMALSHCLPLSSTATKSRIFCYKVLRSVLFLNSFLLLFPLLYAIYVHREDPVKFCKAVSMALAILQIPSHSSFCTSQYDRYQRLIEEMKSCCEKGNSHERRVFQQYVDKYAMYYAASAVWFYGTTVTVLIGTLFICDPFPTMAEYPFPVDSEPIRSIIFLQQSLAGLQCSSTMCINIFCALLMLFAAARFEILMNEMRTVDNVALFVKYVKKYYALKRYAKEVTNTARYTTLITLSICGTESVFIGIILIGRQPFAVKLQFVSVCSTVLLAVFVCAWPADNLMYLSENTMRAIYESKWYDQPLKVQKFILLMIIPQSPVILRIRCIIPAYSLNYYCSFITNVISMFTALRVVMYQDEK*
TRINITY_DN2142_c0_g1_i10.p1	417	OR187a	Partial	C-terminus is truncated. STOP codon is missed	.	PF02949.23 7tm_6 7tm Odorant receptor 165-414 E:5e-21	ExpAA=116.64 PredHel=5 Topology=o44-66i71-93o125-142i163-185o208-230i	.	.	GO:0004984 molecular_function olfactory receptor activity`GO:0005549 molecular_function odorant binding`GO:0007608 biological_process sensory perception of smell`GO:0016020 cellular_component membrane	ATGAGTCGGTGCACCGACAGAAACGCAACGATAGTCGGCATGGATTTCTTCGAACAACCTGCCTTCCGACTGAATAAGCGTCTTTTGTCTTTTATTGGATTATGGCCATTTCAACGTACTCTGCCGAAACTGTTGAGTCAAGCTGTCGCATCTTTCCTCATCCTCTTTCTCCTGATAGGCGAGAGTAGGGGAATTTTTAATATATGGAAAGTTAGCTATATTTCTGCCATCGAATGCTTTCCACCGCTCGTAACTATCTACCTTTCCATAGCGACGTATTGCAACATATTTTTTAATGCAGAGAAGGTTAAAAATGTACTCTTATTTATTAAAAATGACCATGAGTACTACATGAACCGTCCAGAAAATAAGATTCTCCAATATTACGCTGTACAGGGA…	MSRCTDRNATIVGMDFFEQPAFRLNKRLLSFIGLWPFQRTLPKLLSQAVASFLILFLLIGESRGIFNIWKVSYISAIECFPPLVTIYLSIATYCNIFFNAEKVKNVLLFIKNDHEYYMNRPENKILQYYAVQGSKIGFYYVCKCTRFKNGKKYLSSIFESFCILAYIYSTLFAYLLLPTVTLVIVSSNHSEFKNLPVVVDFGVDLQQYYYHLFIPAYMSMFMVVNVVASYDNTYMVYVQHTYALFAIVNYKLKTMHILDTNSFIDFKNDRLMEKYNNIKLSSVDKEKIFRKLVLCIKEHQYAIEYANLVESLFSKSILAQLFCNVIVLTLSGFEAVTNLGVNTGNMSRFAALTFAQVIRIFVLCLPGQRLLNHCEELHAAVCEIRWYVLPENCHNLYKF…
TRINITY_DN2142_c0_g1_i6.p1	419	OR187b	Complete		OR13A_DROME OR13A_DROME Q:151-416,H:149-408 21.127%ID E:6.44e-07 RecName: Full=Odorant receptor 13a; Eukaryota; Metazoa; Ecdysozoa; Arthropoda; Hexapoda; Insecta; Pterygota; Neoptera; Endopterygota; Diptera; Brachycera; Muscomorpha; Ephydroidea; Drosophilidae; Drosophila; Sophophora	PF02949.23 7tm_6 7tm Odorant receptor 118-408 E:1.1e-24	ExpAA=128.37 PredHel=4 Topology=i44-66o76-98i139-161o185-207i	KEGG:dme:Dmel_CG12697	GO:0032590 cellular_component dendrite membrane`GO:0016021 cellular_component integral component of membrane`GO:0005886 cellular_component plasma membrane`GO:0005549 molecular_function odorant binding`GO:0004984 molecular_function olfactory receptor activity`GO:0050911 biological_process detection of chemical stimulus involved in sensory perception of smell`GO:0007165 biological_process signal tr…	GO:0004984 molecular_function olfactory receptor activity`GO:0005549 molecular_function odorant binding`GO:0007608 biological_process sensory perception of smell`GO:0016020 cellular_component membrane	ATGAGTCGGTGCAACGACAGACACGCAACGACAGCTGGCATGGATTTCTTCGAACAACCCACCTTCCGATTGACTAAGCGTCTTTTGTCCACTATTGGATCATGGCCATTTCAACGGACTTTACCGAAACTGTTGAGTCAAATTCTCGCATCCATCCTCATCCTCTTTATTATGATAGGCGAGAGTAGAGGAATCTTCAGTACATGGAAAGTTGACTATATTTCGGGTATCGAATGCGTAGCACCGCTCGTACTTATCTACCTCTCCATAGCGATGTATATCAACTTATTTTTTAATGAAGAGAAGGTTAAGAATGTACTCTTATTTATTAAAAATGACCATGAGTACTACATGAACCGTCCAGAAAATAAGATTCTCCAATATTACGCTGTACAGGGA…	MSRCNDRHATTAGMDFFEQPTFRLTKRLLSTIGSWPFQRTLPKLLSQILASILILFIMIGESRGIFSTWKVDYISGIECVAPLVLIYLSIAMYINLFFNEEKVKNVLLFIKNDHEYYMNRPENKILQYYAVQGSKIGFYYVSYIYSTLFAYLLLPTVTLVIVSSNQSEFRNLPVVVDFGVDVQQYYYHLFIPVYISIFVVIHVIASYDNTYMVYVQHTYALFAIVNYKLKTMHILDTNSFIDFKNDRLMEKYNNIKLSSVDKEKIFRKLVLCIKEHQYAIEYANLVESLFSKSILVQLFCNVITLTIGGVETVTNIGVNTGNMTRFAAFTFAQVIRIFVLCLPGQRLLNHCEELHAAVCETRWYIFPGNCLNLYKFVLARSMILNKITAFNMAVMSMET…
TRINITY_DN2142_c0_g2_i1.p1	399	OR187c	Complete		OR4_AEDAE OR4_AEDAE Q:248-394,H:252-401 27.778%ID E:7.86e-07 RecName: Full=Odorant receptor 4 {ECO:0000303|PubMed:25391959}; Eukaryota; Metazoa; Ecdysozoa; Arthropoda; Hexapoda; Insecta; Pterygota; Neoptera; Endopterygota; Diptera; Nematocera; Culicoidea; Culicidae; Culicinae; Aedini; Aedes; Stegomyia	PF02949.23 7tm_6 7tm Odorant receptor 144-388 E:8.4e-20	ExpAA=114.20 PredHel=4 Topology=i61-78o93-112i171-193o275-297i	KEGG:aag:5566400	GO:0016021 cellular_component integral component of membrane`GO:0005549 molecular_function odorant binding`GO:0004984 molecular_function olfactory receptor activity`GO:0007165 biological_process signal transduction	GO:0004984 molecular_function olfactory receptor activity`GO:0005549 molecular_function odorant binding`GO:0007608 biological_process sensory perception of smell`GO:0016020 cellular_component membrane	ATGCAACTTTCATTGACCTGTCTACGTCCCTTTGTGATTATGAGTCGGTGCAACGACAGAAACACAACGACAGTCGGCATGGACTTCTTCGAACAACCCGCCTTCCGACTGAACAAGCGTCTTTTGTCTTTTATTGGATTATGGCCATTTCAACGGTCCTTATCAAAACTGTTCAGGCAAGCTGTCTCATCTATCCTCCTCATCACTCTTTTCATAGCCGAGATTAGAGGAATTTCCAATATATGGAGTGTCAGTCATAATTCGGCCGTCGAATGTATACCACCGACTATAACACTCTTCTACTCCATAACGATGTATTTCAACGTAATTTTCTATACAGAGGAGATTAAGAAAGTACTCTTATTTATTAAAAATGATCATGAGTACTACATGAACCGT…	MQLSLTCLRPFVIMSRCNDRNTTTVGMDFFEQPAFRLNKRLLSFIGLWPFQRSLSKLFRQAVSSILLITLFIAEIRGISNIWSVSHNSAVECIPPTITLFYSITMYFNVIFYTEEIKKVLLFIKNDHEYYMNRPENKILQYYAVQGSKIGFYYVGKSFPVVLDYGVDMEQYFYHLFIPVYASMLMIANAVASYDNTYMLHVQHTSALFAIVSYKLRTLLDSLINLKNDRLIKKYNIELSLADKEEIFKKLMLCIKEHQNAIECADLVESLFSKSILVVQCCSVITLTIGGVETVLNLDDADYVMRFGGLALSQVIHIFVLCLPGQRLLNHSEEVHAAACEMMWYILPENCLNLYKFLLARTMVFNKITAFKLAVMSMETFQTIIQTAMSYFTVLLSLI*
TRINITY_DN2142_c0_g2_i3.p1	429	OR187d	Complete		OR4_AEDAE OR4_AEDAE Q:163-424,H:154-401 22.42%ID E:4.44e-07 RecName: Full=Odorant receptor 4 {ECO:0000303|PubMed:25391959}; Eukaryota; Metazoa; Ecdysozoa; Arthropoda; Hexapoda; Insecta; Pterygota; Neoptera; Endopterygota; Diptera; Nematocera; Culicoidea; Culicidae; Culicinae; Aedini; Aedes; Stegomyia	PF02949.23 7tm_6 7tm Odorant receptor 89-418 E:2.2e-22	ExpAA=127.18 PredHel=4 Topology=i61-78o93-112i152-174o201-223i	KEGG:aag:5566400	GO:0016021 cellular_component integral component of membrane`GO:0005549 molecular_function odorant binding`GO:0004984 molecular_function olfactory receptor activity`GO:0007165 biological_process signal transduction	GO:0004984 molecular_function olfactory receptor activity`GO:0005549 molecular_function odorant binding`GO:0007608 biological_process sensory perception of smell`GO:0016020 cellular_component membrane	ATGCAACTTTCATTGACCTGTCTACGTCCCTTTGTGATTATGAGTCGGTGCAACGACAGAAACACAACGACAGTCGGCATGGACTTCTTCGAACAACCCGCCTTCCGACTGAACAAGCGTCTTTTGTCTTTTATTGGATTATGGCCATTTCAACGGTCCTTATCAAAACTGTTCAGGCAAGCTGTCTCATCTATCCTCCTCATCACTCTTTTCATAGCCGAGATTAGAGGAATTTCCAATATATGGAGTGTCAGTCATAATTCGGCCGTCGAATGTATACCACCGACTATAACACTCTTCTACTCCATAACGATGTATTTCAACGTAATTTTCTATACAGAGGAGATTAAGAAAGTACTCTTATTTATTAAAAATGATCATGAGTACTACATGAACCGT…	MQLSLTCLRPFVIMSRCNDRNTTTVGMDFFEQPAFRLNKRLLSFIGLWPFQRSLSKLFRQAVSSILLITLFIAEIRGISNIWSVSHNSAVECIPPTITLFYSITMYFNVIFYTEEIKKVLLFIKNDHEYYMNRPENKILQYYAVQGSKIGFYYVGYLYITCIAYVLLPTVSLVIDEIVSSNHSEGKSFPVVLDYGVDMEQYFYHLFIPVYASMLMIANAVASYDNTYMLHVQHTSALFAIVSYKLRTLLDSLINLKNDRLIKKYNIELSLADKEEIFKKLMLCIKEHQNAIECADLVESLFSKSILVVQCCSVITLTIGGVETVLNLDDADYVMRFGGLALSQVIHIFVLCLPGQRLLNHSEEVHAAACEMMWYILPENCLNLYKFLLARTMVFNKITA…
TRINITY_DN2144_c0_g1_i1.p1	370	OR109	Partial	N-terminus is truncated. Initial Met is missed.	OR13A_DROME OR13A_DROME Q:1-364,H:19-406 23.291%ID E:6.9e-17 RecName: Full=Odorant receptor 13a; Eukaryota; Metazoa; Ecdysozoa; Arthropoda; Hexapoda; Insecta; Pterygota; Neoptera; Endopterygota; Diptera; Brachycera; Muscomorpha; Ephydroidea; Drosophilidae; Drosophila; Sophophora	PF02949.23 7tm_6 7tm Odorant receptor 50-358 E:2.7e-41	ExpAA=137.71 PredHel=6 Topology=i21-43o53-75i115-132o163-185i235-257o267-289i	KEGG:dme:Dmel_CG12697	GO:0032590 cellular_component dendrite membrane`GO:0016021 cellular_component integral component of membrane`GO:0005886 cellular_component plasma membrane`GO:0005549 molecular_function odorant binding`GO:0004984 molecular_function olfactory receptor activity`GO:0050911 biological_process detection of chemical stimulus involved in sensory perception of smell`GO:0007165 biological_process signal tr…	GO:0004984 molecular_function olfactory receptor activity`GO:0005549 molecular_function odorant binding`GO:0007608 biological_process sensory perception of smell`GO:0016020 cellular_component membrane	ATGAAGTTCGCGGGTATTTGGCCGGAAGAGAGGAAATGGAACCGACCATCGAGTTACATGGTTCTGATACCGTTTCTCACGATGCTGTGTTTCGCCACAGGTCCACAAACTATTGATCTGTCGCTCATCGCAAACGACTTGAATCTGGTAGTCGAGAATTTATCGATGGCTAACATGACTATGACCGTTTCGCTTGTGAAGACTATGACTTTCTGGATGAATGGCAAATCATTGAAGTCTCTGCTGAAGTTCATGGCCAAAGACTGGACAATAGTGGAGACACAAACCGAACGAGAAACAATGGTAAACAGCGCGAGAATCACTAGAAAGACCACGATGAGATGCACGATAATGTGCCAATTAGTACTCGTCTGTTACGTGATATTACGATTATGTTCT…	MKFAGIWPEERKWNRPSSYMVLIPFLTMLCFATGPQTIDLSLIANDLNLVVENLSMANMTMTVSLVKTMTFWMNGKSLKSLLKFMAKDWTIVETQTERETMVNSARITRKTTMRCTIMCQLVLVCYVILRLCSNNQNKLLFRGYFPYNISVSPNYELTVIGQIMAATYAAAMYTSVDTFVAMLVLHVCGQLSNLKDDLKNIHLHDKTVLQTKLKKIVQKHDYINRFAETIENCFNMMLLIQILGCTIQLCFQSFQAIMSFEEEAERYMIFQIAFLCIYIIYVMVQLYLYCYVGEKLTVESIDIADTAYHCEWYNLPPKDAGLLIIIMCRATSSPLKLTAGKFCCFTILLYSQILKTSVSYISVLYATKG*
TRINITY_DN216_c0_g1_i1.p1	406	OR36	Complete		OR83A_DROME OR83A_DROME Q:258-400,H:304-446 24.138%ID E:2.07e-09 RecName: Full=Odorant receptor 83a; Eukaryota; Metazoa; Ecdysozoa; Arthropoda; Hexapoda; Insecta; Pterygota; Neoptera; Endopterygota; Diptera; Brachycera; Muscomorpha; Ephydroidea; Drosophilidae; Drosophila; Sophophora`OR83A_DROME OR83A_DROME Q:258-400,H:304-446 24.138%ID E:2.07e-09 RecName: Full=Odorant receptor 83a; Eukaryota; Met…	PF02949.23 7tm_6 7tm Odorant receptor 96-394 E:7.7e-26`PF02949.23 7tm_6 7tm Odorant receptor 96-394 E:7.7e-26`PF08395.15 7tm_7 7tm Chemosensory receptor 163-403 E:1.6e-07`PF08395.15 7tm_7 7tm Chemosensory receptor 163-403 E:1.6e-07	ExpAA=125.23 PredHel=5 Topology=o48-70i138-160o199-221i311-333o378-400i	KEGG:dme:Dmel_CG10612	GO:0030425 cellular_component dendrite`GO:0032590 cellular_component dendrite membrane`GO:0016021 cellular_component integral component of membrane`GO:0043025 cellular_component neuronal cell body`GO:0005886 cellular_component plasma membrane`GO:0005549 molecular_function odorant binding`GO:0004984 molecular_function olfactory receptor activity`GO:0050911 biological_process detection of chemical …	GO:0004984 molecular_function olfactory receptor activity`GO:0005549 molecular_function odorant binding`GO:0007608 biological_process sensory perception of smell`GO:0016020 cellular_component membrane`GO:0050909 biological_process sensory perception of taste`GO:0016021 cellular_component integral component of membrane	ATGACAGACGAACCTAAAACAGTCGAGAAGAAATATGACAACCTCGGCGAGTACAGCATACAAGTGAATCGACTGATCCTGACGCCAATAGGAGCCTGGCCTGATTTAAACACTACCACTCTCGAGAAGATCGGGGCACGGATTTTAAACGTCATTTGCTGGTGCTTTTGGCTGTTCACCATGATTCCTGGCGTACTGAACATCATCCTCGAAAAAGAGGACATCTACCTTAAACTGAAGACGCTTGGACCGCTCTGTGACTGGGGTGTCGGAGGATTCAATTACGCTATGCTATTGCTACGCAGAAACGACATACACGATTGCCTGGAACACATAAGAACCGACTGGAGGATGATCACCAGGTCGGAGGATCAGCAATTGATGCTGAAGAACGCGAAG…	MTDEPKTVEKKYDNLGEYSIQVNRLILTPIGAWPDLNTTTLEKIGARILNVICWCFWLFTMIPGVLNIILEKEDIYLKLKTLGPLCDWGVGGFNYAMLLLRRNDIHDCLEHIRTDWRMITRSEDQQLMLKNAKLGRYVAGFCAAFMQSGVFCACILFGVVTQTVEIGNETLIVYTLPCPPYKLPVQTKSIHDIILGTQFFSAFISISSTTGVFSLATVFASHALGQLNIMVAWVNEFVNQRSRHQNNNGGVNNIGAIVEHHLRVLSFIARIESIMSPICFMEMFKSLLGMCMPSYYILAELSEFNIRNLTVYSMVLISMTCNIFLICYIGEVLTEKCKEIGDTVYMTEWYHLPDKDILSFIMIISRSSVEVKMTAGKIIDMSLFTFATIVKTVFAYLNM…
TRINITY_DN216_c0_g1_i2.p1	408	TRINITY_DN216_c0_g1_i2.p1	Complete		OR83A_DROME OR83A_DROME Q:259-401,H:304-446 21.528%ID E:2.21e-09 RecName: Full=Odorant receptor 83a; Eukaryota; Metazoa; Ecdysozoa; Arthropoda; Hexapoda; Insecta; Pterygota; Neoptera; Endopterygota; Diptera; Brachycera; Muscomorpha; Ephydroidea; Drosophilidae; Drosophila; Sophophora`OR83A_DROME OR83A_DROME Q:259-401,H:304-446 21.528%ID E:2.21e-09 RecName: Full=Odorant receptor 83a; Eukaryota; Met…	PF02949.23 7tm_6 7tm Odorant receptor 96-395 E:3e-25`PF02949.23 7tm_6 7tm Odorant receptor 96-395 E:3e-25`PF08395.15 7tm_7 7tm Chemosensory receptor 201-405 E:6.1e-07`PF08395.15 7tm_7 7tm Chemosensory receptor 201-405 E:6.1e-07	ExpAA=129.96 PredHel=5 Topology=o48-70i137-159o200-222i312-334o379-401i	KEGG:dme:Dmel_CG10612	GO:0030425 cellular_component dendrite`GO:0032590 cellular_component dendrite membrane`GO:0016021 cellular_component integral component of membrane`GO:0043025 cellular_component neuronal cell body`GO:0005886 cellular_component plasma membrane`GO:0005549 molecular_function odorant binding`GO:0004984 molecular_function olfactory receptor activity`GO:0050911 biological_process detection of chemical …	GO:0004984 molecular_function olfactory receptor activity`GO:0005549 molecular_function odorant binding`GO:0007608 biological_process sensory perception of smell`GO:0016020 cellular_component membrane`GO:0050909 biological_process sensory perception of taste`GO:0016021 cellular_component integral component of membrane	ATGACAGACGAACCTAAAACAGTCGAGAAGAAATATGACAACCTCGGCGAGTACAGCATACAAGTGAATCGACTGATCCTGACGCCAATAGGAGCCTGGCCTGATTTAAACACTACCACTCTCGAGAAGATCGGGGCACGGATTTTAAACGTCATTTGCTGGTGCTTTTGGCTGTTCACCATGATTCCTGGCGTACTGAACATCATCCTCGAAAAAGAGGACATCTACCTTAAACTGAAGACGCTTGGACCGCTCTGTGACTGGGGTGTCGGAGGATTCAATTACGCTATGCTATTGCTACGCAGAAACGACATACACGATTGCCTGGAACACATAAGAACCGACTGGAGGATGATCACCAGGTCGGAGGATCAGCAATTGATGCTGAAGAACGCGAAG…	MTDEPKTVEKKYDNLGEYSIQVNRLILTPIGAWPDLNTTTLEKIGARILNVICWCFWLFTMIPGVLNIILEKEDIYLKLKTLGPLCDWGVGGFNYAMLLLRRNDIHDCLEHIRTDWRMITRSEDQQLMLKNAKLGRYVAGFCAAFMQGGVFSACIVYGIFTSQTIKVGNETLIVYGLPCPPYKLPIQLKPIHDIILGTQFLSAFVVTASATGAFGLAAVFASHAVGQLNIMVVWVNEFVNQHLRSENKNASVNKIGAIVEHHLRVLSFIAHVERIMSPICFMEMFKCMLGMCMPSYYILAEWSEHNIQNLTSYAMIIISMTCNIFLVCYIGEVLSEKCKKIGDMVYMTNWYHLPDKDILSMIMIISRSSVEVKMTAGKIIDMSVFTFASIVKTVFAYLN…
TRINITY_DN216_c0_g1_i4.p1	406	OR41	Complete		OR4_AEDAE OR4_AEDAE Q:34-400,H:29-402 21.189%ID E:4.17e-11 RecName: Full=Odorant receptor 4 {ECO:0000303|PubMed:25391959}; Eukaryota; Metazoa; Ecdysozoa; Arthropoda; Hexapoda; Insecta; Pterygota; Neoptera; Endopterygota; Diptera; Nematocera; Culicoidea; Culicidae; Culicinae; Aedini; Aedes; Stegomyia`OR4_AEDAE OR4_AEDAE Q:34-400,H:29-402 21.189%ID E:4.17e-11 RecName: Full=Odorant receptor 4 {ECO:0…	PF02949.23 7tm_6 7tm Odorant receptor 95-393 E:3.4e-27`PF02949.23 7tm_6 7tm Odorant receptor 95-393 E:3.4e-27`PF08395.15 7tm_7 7tm Chemosensory receptor 196-405 E:4.6e-11`PF08395.15 7tm_7 7tm Chemosensory receptor 196-405 E:4.6e-11	ExpAA=124.68 PredHel=5 Topology=i48-70o138-160i275-297o307-329i372-394o	KEGG:aag:5566400	GO:0016021 cellular_component integral component of membrane`GO:0005549 molecular_function odorant binding`GO:0004984 molecular_function olfactory receptor activity`GO:0007165 biological_process signal transduction	GO:0004984 molecular_function olfactory receptor activity`GO:0005549 molecular_function odorant binding`GO:0007608 biological_process sensory perception of smell`GO:0016020 cellular_component membrane`GO:0050909 biological_process sensory perception of taste`GO:0016021 cellular_component integral component of membrane	ATGACAGAGAAGCTCGTTGCAGCTAAGAAAAAATATGGCAATCTCGGTGAATACAGTATACAGTTGAGCCGATGGTATTTGAAACCAATGGGCGCTTGGCCCGATCCAGTTACCACGAGACGTGAGAAGATCTTAACGCAAATCTCAATCGTTGTCTGCTGGTGCATCATACTGTTCACCGTGATTCCTGCCATTCTTCACATCGTTCTCGTAAATGAAGATATCTATCTGAAGCTGAAGACGCTTGGTCCTTTGTCACACTGGTGCGTCGATGGATTCAATTACCTTGTGTTACTGCTACGCCAGGACGACATCAGTTATTGCATAGAACGCGTACGATCCGACTGGAAGATGATAACGAGAACGCAGGATCAAGTAGAAATGTGGAAAAGCGCGAAA…	MTEKLVAAKKKYGNLGEYSIQLSRWYLKPMGAWPDPVTTRREKILTQISIVVCWCIILFTVIPAILHIVLVNEDIYLKLKTLGPLSHWCVDGFNYLVLLLRQDDISYCIERVRSDWKMITRTQDQVEMWKSAKLGRSIACFCAGFMQGTIFCTCFVLGAFKRTVEAGNKTMDIYTLPCPAYKFPVQTNPTHDVILGTQFLSALVVSSSAAGSFTLATMFASHALGQLNIMVTWVNEFTKRSGEKMKKAQSNEIGTIVEHHLRVLSLIARIERIMSPICFMETFKCMLGMCMPSYYILAEWSEHNIQALIIYVMVFLSMTFNIFLVCYIGEVLKEQCQKVGDMAYLTNWYHLPDKEILNMIMIISRCNVEIKITAGKIITMSVYTFGSIVRTVFAYLNML…
TRINITY_DN216_c0_g3_i1.p1	291	TRINITY_DN216_c0_g3_i1.p1	Partial	C-terminus is truncated. STOP codon is missed	.	PF02949.23 7tm_6 7tm Odorant receptor 97-286 E:9.4e-09	ExpAA=82.45 PredHel=3 Topology=i49-71o138-160i200-222o	.	.	GO:0004984 molecular_function olfactory receptor activity`GO:0005549 molecular_function odorant binding`GO:0007608 biological_process sensory perception of smell`GO:0016020 cellular_component membrane	ATGACAGACGATCTTAGAACGATCGAGAGGAAATTTGGTAACCTCAGCGAGTACAGCATACAGGTGAACCAATGGATCTTGAAGCCAATAGGCGCCTGGCCTATTACAAATTCCACCACCACTGTCGAGAAGATCACGTCACGGATGTTAACTATCGTTTGTTGGTGCTTTTCGCTGTTCACTATAATTCCTGGCGTTTTGAACATCATGCTGGAGGAAGAAGACATCTACCTTAAACTGAAGACACTTGGTCCTCTCAGTCACTGGTGTGTTGGCGGGTTCAATTACGCTGTGTTGTTGCTACGTAAAAACGACATACATTACTGTATGGAGCATATAAGTACCGACTGGAAGATGATCACGAGGTCGGAGGATCAACAAGTGATGCTGAAGAACGCG…	MTDDLRTIERKFGNLSEYSIQVNQWILKPIGAWPITNSTTTVEKITSRMLTIVCWCFSLFTIIPGVLNIMLEEEDIYLKLKTLGPLSHWCVGGFNYAVLLLRKNDIHYCMEHISTDWKMITRSEDQQVMLKNAKLGRYVAGFCAAFMHTGVFCTCLVLGAFKRTIEIGNETMTVYTLPCPAYKFPVQTNPTHDIILGTQFLSAFIASSSAAGAFSLATVFASHAVGQLSIMMAWVDEFVNRQSRDENNNACVNKIGIIVEHHLRVLSFIARIESIMSPICFMEMFKCMLGM
TRINITY_DN21770_c1_g1_i1.p1	276	OR125	Partial	N-terminus is truncated. Initial Met is missed.	OR85B_DROME OR85B_DROME Q:22-275,H:141-388 22.957%ID E:1.63e-16 RecName: Full=Odorant receptor 85b; Eukaryota; Metazoa; Ecdysozoa; Arthropoda; Hexapoda; Insecta; Pterygota; Neoptera; Endopterygota; Diptera; Brachycera; Muscomorpha; Ephydroidea; Drosophilidae; Drosophila; Sophophora`OR85B_DROME OR85B_DROME Q:22-275,H:141-388 22.957%ID E:1.63e-16 RecName: Full=Odorant receptor 85b; Eukaryota; Metaz…	PF02949.23 7tm_6 7tm Odorant receptor 14-265 E:2.7e-33`PF02949.23 7tm_6 7tm Odorant receptor 14-265 E:2.7e-33`PF08395.15 7tm_7 7tm Chemosensory receptor 66-271 E:1.1e-07`PF08395.15 7tm_7 7tm Chemosensory receptor 66-271 E:1.1e-07	ExpAA=96.82 PredHel=4 Topology=i12-34o72-94i145-167o177-199i	KEGG:dme:Dmel_CG11735	GO:0032590 cellular_component dendrite membrane`GO:0016021 cellular_component integral component of membrane`GO:0005886 cellular_component plasma membrane`GO:0005549 molecular_function odorant binding`GO:0004984 molecular_function olfactory receptor activity`GO:0050911 biological_process detection of chemical stimulus involved in sensory perception of smell`GO:0007165 biological_process signal tr…	GO:0004984 molecular_function olfactory receptor activity`GO:0005549 molecular_function odorant binding`GO:0007608 biological_process sensory perception of smell`GO:0016020 cellular_component membrane`GO:0050909 biological_process sensory perception of taste`GO:0016021 cellular_component integral component of membrane	ATGTTGGACAAAGCAATATTATCTTCTCGCATTTCGAATTTCTTAATTGGTTATTTTGCGATTACTTTCTTTTTATATGCAGGACTTGCTCTAGCATTATTTGACGAAGGACAGATTTCATCAGATTCTAAACAAAGAAAGTTTTTAATCAGAATGGAATTTCCATTCGCAGCAACCATCTCTCCGCATTATGAAATTATACTTGCTATACAATTTATATTTGAATTTCTCATAGTTTATGGTGCAGCTACGTCAATAGCATTAATTGCAGCATTAATATTACACGTTGGTAGTCAAATTGATTTATTTTGCTGTAAATTAGCAGAAATTTCTGATAATTATAAGAATGAAAAATCACAAAAACAAATAATAAACGATATGGTTAGAAGACATCAACGA…	MLDKAILSSRISNFLIGYFAITFFLYAGLALALFDEGQISSDSKQRKFLIRMEFPFAATISPHYEIILAIQFIFEFLIVYGAATSIALIAALILHVGSQIDLFCCKLAEISDNYKNEKSQKQIINDMVRRHQRITRLSKNIEKTFTYISLCQFVLNMLVICFISFILAVSLHTDQAIVLIMKCFPYYIAINCEAFILCYTGEYLTSKSENITISVYNFLWYELKPQNARIILLIILRSQRQLELTAGKFMRLSLEAFTNMLKATVSYVSVLYAVY*
TRINITY_DN222_c0_g1_i1.p1	391	OR156	Complete		.	PF02949.23 7tm_6 7tm Odorant receptor 106-364 E:1.4e-11	ExpAA=117.56 PredHel=5 Topology=o56-78i145-167o195-217i261-283o287-309i	.	.	GO:0004984 molecular_function olfactory receptor activity`GO:0005549 molecular_function odorant binding`GO:0007608 biological_process sensory perception of smell`GO:0016020 cellular_component membrane	ATGGTGCTGCTACATCAGTTAGATTTTAGTTACATGTTCGTTGCAATTATATTGAAACAAATGACTCCAGAGAAAGTAATCACCATTACTCGGTTCTCCGTGGCGCTTAGTTTCTGCTGGCCACTTCCAATGAATAGCAGCAGAAATCAAATTTTCGGTTACAAAGTGGCGCAGATGTTTTCAATCGTTAACATTAACTTACTACTTCTGCCTTGCTTCTACGCCATTTATTTGCGGTCAGATGATATCGAGATTGTTGCGAAATGTATCAGCCAGTCGATATGTCAGATTCAAAGTATCGCTCAAACAGTTACGTGCTTCTGCAAGCATGACACTTTGCAACGCATAGTCGACGAGCTGTGGACTTGTATCAGAGAAGCAGAACGATACGAGAAGGAG…	MVLLHQLDFSYMFVAIILKQMTPEKVITITRFSVALSFCWPLPMNSSRNQIFGYKVAQMFSIVNINLLLLPCFYAIYLRSDDIEIVAKCISQSICQIQSIAQTVTCFCKHDTLQRIVDELWTCIREAERYEKEIFRIYIARCGRFYGAYVAVAYTMTILYLWGPLFLPIMHVVYAEYPFDVNRTSMTAVVRAHQIIVSHQCCAHLCVCVFGAFLIWFTAARFECLGVEVQRCTDIRMLAVCIEKQLRLRRYAQDVISCFRFMILFVIMTCSLVMTLCAILIITKTSLLVEFMFLLVAFFFLLYLYMYAWPADHIKDMSLSVSRSVYELKWYDETVRMQKDLLNVLVCQSPLKLSINFLVPELSLRYYCTYVSNALSMCTALRAILDKTVA*
TRINITY_DN222_c1_g1_i4.p1	374	OR144	Complete		.	PF02949.23 7tm_6 7tm Odorant receptor 71-355 E:2.6e-15	ExpAA=145.59 PredHel=6 Topology=i5-27o37-59i125-147o167-198i242-264o274-292i	.	.	GO:0004984 molecular_function olfactory receptor activity`GO:0005549 molecular_function odorant binding`GO:0007608 biological_process sensory perception of smell`GO:0016020 cellular_component membrane	ATGTCGAAACCGGAGGCAGTCATCCACATTATTTGGCTGTGCGTGGTCATTACTTTTTGTTGGCCGCTTCCTGTCAGTAGCAGCAAACTTCGCGTTCTCGTTTTCAAGTTTCTAATAATCTGTTCAGGCATCAGCACTGGCATCATCGTTCTGTTATTGATATATTCGACTTATTTGCACTTAGACAATTTCGTTATTTCCTCGAAGACGTTCTGTCTGTCGATATGCATAAGCCAGCATCCTATTCAGTCTTTCATATACGTGGTCAAATACGGCTCTCTGCAACGTATAGTCGACGAAATGATCGTCTGTTTCAAAGAGGCACGACAGTACGAGAGAGATATTTTCAGCAAGTATATCGCGAAATGTAACGTCTTCTACGGAGGGACTCTAATATTC…	MSKPEAVIHIIWLCVVITFCWPLPVSSSKLRVLVFKFLIICSGISTGIIVLLLIYSTYLHLDNFVISSKTFCLSICISQHPIQSFIYVVKYGSLQRIVDEMIVCFKEARQYERDIFSKYIAKCNVFYGGTLIFVYMTGVVFVIGPVVLPIDYPLECEYPFRVNYTSIIILIYFHQSFVCFQCAAHVCLSAFGAFLLWFTAARFECLAMEFQNSSNIDALIVCIKKQLHLRRYAEQVVNCLRFLVLYAISVGTCALTLCGIIMIVNSPQVVKTQFITISVTMLIQVYMFAWPADYMKEWSINVSRSVYDGKWYKQSLKMQKMLLNVMLYQKPVTLSISCLLEELSLRYYCSYVSNAFSIFTALRVVVEDKSEQT*
TRINITY_DN222_c1_g2_i4.p1	369	OR155a	Complete		.	PF02949.23 7tm_6 7tm Odorant receptor 158-330 E:8.4e-10	ExpAA=109.51 PredHel=3 Topology=o40-62i221-243o247-269i	.	.	GO:0004984 molecular_function olfactory receptor activity`GO:0005549 molecular_function odorant binding`GO:0007608 biological_process sensory perception of smell`GO:0016020 cellular_component membrane	ATGTTGAAACACGTAACGCCGGAGAAAGTAGTCAACATCGTTCGGCTCAGCGTAGCTATGACTTTCTGTTGGCCGCTTCCTGTGAACAGCAGCAAAATCAAAGTGATTGGTTACAAAATTACACAAATTTGTGCAACTATTAGCGTTACTTTGCTGTTCCTGCCCTTGTTGTATTCGATTTACTTGCGACCGGACGACATCGAAATAGTTTCTACGGCTGTCGGACAATCGATATGCATGGTTCAAAGTATCATTCAAACAGTTATATGTTTCAGCAAGCATGACACTTTACAACGTGTGATCGAAGAGCTGCGGACTAGCATCAGAGAGGCCAAACTACACGAAAGGGAAATCTTTTATACGTATCTGGCGAGGTGCAATGTGTTTTACGGAAGTTAC…	MLKHVTPEKVVNIVRLSVAMTFCWPLPVNSSKIKVIGYKITQICATISVTLLFLPLLYSIYLRPDDIEIVSTAVGQSICMVQSIIQTVICFSKHDTLQRVIEELRTSIREAKLHEREIFYTYLARCNVFYGSYIAEYPFDVNRTLVSVIVRAHQSIACCQCCAHVCLSVFGALLIWFTAARFECLAVEMQRSTDIGTMSICIGKQLRLKRYAEEVVSCFRLMVLFVITACMFVMTLAATAIAMNTPLIVKVAFTGLSAALLMYVYMYAWPADYMKEKSLNVSRSVYDITWYEETVGMQKDLLNILVYQKPVTLSITCLVPELSLGYFCTIRGTSGQLFTLFGTVRYFGGHLCSDIMWYYNDREFTAGCE
TRINITY_DN222_c1_g2_i7.p1	375	OR155b	Complete		.	PF02949.23 7tm_6 7tm Odorant receptor 72-352 E:1.3e-12	ExpAA=135.73 PredHel=5 Topology=o40-62i129-151o180-202i245-267o271-293i	.	.	GO:0004984 molecular_function olfactory receptor activity`GO:0005549 molecular_function odorant binding`GO:0007608 biological_process sensory perception of smell`GO:0016020 cellular_component membrane	ATGTTGAAACACGTAACGCCGGAGAAAGTAGTCAACATCGTTCGGCTCAGCGTAGCTATGACTTTCTGTTGGCCGCTTCCTGTGAACAGCAGCAAAATCAAAGTGATTGGTTACAAAATTACACAAATTTGTGCAACTATTAGCGTTACTTTGCTGTTCCTGCCCTTGTTGTATTCGATTTACTTGCGACCGGACGACATCGAAATAGTTTCTACGGCTGTCGGACAATCGATATGCATGGTTCAAAGTATCATTCAAACAGTTATATGTTTCAGCAAGCATGACACTTTACAACGTGTGATCGAAGAGCTGCGGACTAGCATCAGAGAGGCCAAACTACACGAAAGGGAAATCTTTTATACGTATCTGGCGAGGTGCAATGTGTTTTACGGAAGTTAC…	MLKHVTPEKVVNIVRLSVAMTFCWPLPVNSSKIKVIGYKITQICATISVTLLFLPLLYSIYLRPDDIEIVSTAVGQSICMVQSIIQTVICFSKHDTLQRVIEELRTSIREAKLHEREIFYTYLARCNVFYGSYIAGTYSMVLICIYAPIIFPLSSIIHAEYPFDVNRTLVSVIVRAHQSIACCQCCAHVCLSVFGALLIWFTAARFECLAVEMQRSTDIGTMSICIGKQLRLKRYAEEVVSCFRLMVLFVITACMFVMTLAATAIAMNTPLIVKVAFTGLSAALLMYVYMYAWPADYMKEKSLNVSRSVYDITWYEETVGMQKDLLNILVYQKPVTLSITCLVPELSLGYFCTYLSNTLSFCTALRAILDKNAT*
TRINITY_DN2276_c0_g1_i11.p1	395	TRINITY_DN2276_c0_g1_i11.p1	Complete		.	PF02949.23 7tm_6 7tm Odorant receptor 102-382 E:5.4e-09	ExpAA=166.79 PredHel=6 Topology=i33-54o58-80i118-140o171-193i265-287o297-319i	.	.	GO:0004984 molecular_function olfactory receptor activity`GO:0005549 molecular_function odorant binding`GO:0007608 biological_process sensory perception of smell`GO:0016020 cellular_component membrane	ATGGACGTATCGTGCCTTATGAGATCCGACTACGCGTTCAACAAAAAACTTCTGGCGCTCCTTGGACTCTGGCCGACTGCACGCTCGAAATTTCGAATCATTCTCTTTTATGTATATTACGTTAGTTATCTTCTGCTCCAGGTAACGTGGTTTTTCACCCTCGAGTGCGACTTCACTTGCGTAATGAACATTCTGCCGATTTTTTTGCCGCACGCGTTGGTCTTATTGAACTATATCTATCATCATAAATACATGACCACCATACACGCTTTGTACACGGCGATCGATCTCGACCGGAATTCCTTCAAGAATGACAAACAGAGTATGCAGATTCTTCGAAGATACGCGACGATTGTGCACGTTTTGTCGATAACAGTCATCTTTCTCGTGTGTCTTTCC…	MDVSCLMRSDYAFNKKLLALLGLWPTARSKFRIILFYVYYVSYLLLQVTWFFTLECDFTCVMNILPIFLPHALVLLNYIYHHKYMTTIHALYTAIDLDRNSFKNDKQSMQILRRYATIVHVLSITVIFLVCLSIVVFLTLTFSMVSIPHMPEENYSRFWQRPVALKRLEKTASFYNPSLILCVAAYCLNYLIWSAIELTYLAFSEHVCALFKIVSCHLKRITNEYIMKLSQYDETNNIYTKIIFAVCVHTKAIKYLQIMWEPFETYYFWTIFCGISTGSMAVVTFYTSLQTKEDGRAILLILYIMLSLLCYTVSITFFGQRLIDHSSDVFYETYNSYWYRIPLKAQKMYLMILLRSVKSCSFSMGHLFISSLRGLCTMLNSTFSYVTVFYSMQK*
TRINITY_DN2276_c0_g1_i14.p1	356	TRINITY_DN2276_c0_g1_i14.p1	Complete		.	PF02949.23 7tm_6 7tm Odorant receptor 236-343 E:4.9e-08	ExpAA=163.16 PredHel=6 Topology=i33-54o58-80i118-140o171-193i226-248o258-280i	.	.	GO:0004984 molecular_function olfactory receptor activity`GO:0005549 molecular_function odorant binding`GO:0007608 biological_process sensory perception of smell`GO:0016020 cellular_component membrane	ATGGACGTATCGTGCCTTATGAGATCCGACTACGCGTTCAACAAAAAACTTCTGGCGCTCCTTGGACTCTGGCCGACTGCACGCTCGAAATTTCGAATCATTCTCTTTTATGTATATTACGTTAGTTATCTTCTGCTCCAGGTAACGTGGTTTTTCACCCTCGAGTGCGACTTCACTTGCGTAATGAACATTCTGCCGATTTTTTTGCCGCACGCGTTGGTCTTATTGAACTATATCTATCATCATAAATACATGACCACCATACACGCTTTGTACACGGCGATCGATCTCGACCGGAATTCCTTCAAGAATGACAAACAGAGTATGCAGATTCTTCGAAGATACGCGACGATTGTGCACGTTTTGTCGATAACAGTCATCTTTCTCGTGTGTCTTTCC…	MDVSCLMRSDYAFNKKLLALLGLWPTARSKFRIILFYVYYVSYLLLQVTWFFTLECDFTCVMNILPIFLPHALVLLNYIYHHKYMTTIHALYTAIDLDRNSFKNDKQSMQILRRYATIVHVLSITVIFLVCLSIVVFLTLTFSMVSIPHMPEENYSRFWQRPVALKRLEKTASFYNPSLILCVAAYCLNYLIWSAIELTYLAFSEHVCALFKIVRYLQIMWEPFETYYFWTIFCGISTGSMAVVTFYTSLQTKEDGRAILLILYIMLSLLCYTVSITFFGQRLIDHSSDVFYETYNSYWYRIPLKAQKMYLMILLRSVKSCSFSMGHLFISSLRGLCTMLNSTFSYVTVFYSMQK*
TRINITY_DN2276_c0_g1_i4.p1	314	TRINITY_DN2276_c0_g1_i4.p1	Partial	N-terminus is truncated. Initial Met is missed.	.	PF02949.23 7tm_6 7tm Odorant receptor 29-301 E:3.5e-09	ExpAA=108.39 PredHel=4 Topology=i39-61o185-204i216-238o289-311i	.	.	GO:0004984 molecular_function olfactory receptor activity`GO:0005549 molecular_function odorant binding`GO:0007608 biological_process sensory perception of smell`GO:0016020 cellular_component membrane	CATAAATACATGACCACCGTACACGCTCTGTACATGATGTTCGATCTCGACTGGAATTCCTTCAAGAACGACAAACAGAGTATCCAGATTCTTCGAAAATACGCGACGATGGCTCACGTTTTGTCGGTAGCAGCCATCTTTATCGTGTGTCTCTTCATCATTGGTGTCGTGACTTTAACATTTTCGATGGTGTCTATTTTCCAAATGCCAAATGAAAATTGCAGTAGATTCTGGCAAAGACCATTCGCCTTGGAACGATTAGAGAAAACTGCGAGCATCTATAATCCTTCTATCATTCTTTGCCTCGTTACCCAGTGCACGAATTCTGTAATTTGGTCAGCTATCGATATGACTAACTTTGCATTCCTCGAACACGTGTGCGCACTGTTCAAAATTGTA…	HKYMTTVHALYMMFDLDWNSFKNDKQSIQILRKYATMAHVLSVAAIFIVCLFIIGVVTLTFSMVSIFQMPNENCSRFWQRPFALERLEKTASIYNPSIILCLVTQCTNSVIWSAIDMTNFAFLEHVCALFKIVSCHLKRATDEYIMKLPQCDEKNNIYTKIIFAVCVHTKAIKYLQIIWDMLEMFYLWMVFGGITTVSMGVVSLCTSMQTKEDGPAILLILCIVISILICGVLSSFVGQRLIDHSSDVFYETYNSYWYRIPLKAQKMYLMILLRSIKSCSFSKSSYFTASFEGLCTVLNTTFSYITVFYSVQK*
TRINITY_DN2295_c0_g2_i1.p1	249	TRINITY_DN2295_c0_g2_i1.p1	Partial	C-terminus is truncated. STOP codon is missed	.	PF02949.23 7tm_6 7tm Odorant receptor 78-239 E:1.9e-08	ExpAA=87.43 PredHel=4 Topology=i49-66o76-98i136-155o198-220i	.	.	GO:0004984 molecular_function olfactory receptor activity`GO:0005549 molecular_function odorant binding`GO:0007608 biological_process sensory perception of smell`GO:0016020 cellular_component membrane	ATGGAAAATACGTCACAAGTAACGAAGGCGGAGGAAGATTTGAAGTACGCCACGAGATACGTGGAACTATTTCTAAGTCCAATCGGTGCGTGGCCTGTTTCACCTTCCTCTTCTTTCCATTCGAGAATTTTACTCAGGATAAGAAACGTTTTGTCGTACTTCCTGCTGCTCCTGATAATGGTGCCACCTCTCATGCACATGTTCCTGGAAACGAACAGCGTCAAGGTTATACTGCGTATCATGGGACCGACTATTAACTGCATCATGCAGTTCTGCAAATATACGATTCTCTTGCGGCAAATGAGCAGGATCCAGAAAAGCGTGAACGCGATCAAAGAGGACCTGACAAGTGCCACGGCAGAGAATCGGCTGATATTTCGCTCGAAAGTGAAGATCCTG…	MENTSQVTKAEEDLKYATRYVELFLSPIGAWPVSPSSSFHSRILLRIRNVLSYFLLLLIMVPPLMHMFLETNSVKVILRIMGPTINCIMQFCKYTILLRQMSRIQKSVNAIKEDLTSATAENRLIFRSKVKILRRIVVVAAITMYGGGLCHRTVVPLLRGTIVTLDNVTIRPLPSPTHLIILDEQKSPTYEILFVLQVFAGFVAYAIVCGISGMSALLVLHTCSMLRILANKMNRLVDKKDVPEMMVQR
TRINITY_DN2295_c1_g1_i3.p2	258	OR24a	Partial	C-terminus is truncated. STOP codon is missed	.	.	ExpAA=66.29 PredHel=3 Topology=o52-74i138-157o172-194i	.	.	.	ATGGCGAACCTGTCTGACGGGCCGCCGATATACAACGCGTTTCACGTTCGCGATTACGAGTACAGCATCCAGGTGAACCGTTGGCTCCTGCAGCCAATCGGGGCTTGGCCTAAGCTCACCAAAACGTCCAGAACGGAGAAATTACTCTCGCGTATATTGAACGTCGCCTGTCACACGGTGATCATATTCACGATCGTGCCTTGCGTGTTGTACATTCTGTACGAGGACGAGAGCGTCGAGGCAAGGATGAAGGTGGTCGGCCCGATGAGCCACTGGCTGATGGGCGAGTTAAATTACTGCTGCCTGTTGATGAGGAGCAACGACATCGCCCATTGCGTGGAGCACGTGGAACGCGACTGGCAGATCGTGCAGAGCGCCGACGATCGCAGGCTGATGCTG…	MANLSDGPPIYNAFHVRDYEYSIQVNRWLLQPIGAWPKLTKTSRTEKLLSRILNVACHTVIIFTIVPCVLYILYEDESVEARMKVVGPMSHWLMGELNYCCLLMRSNDIAHCVEHVERDWQIVQSADDRRLMLKNAKFGRFVACMAAACMHSGVLLLDVRFSPVNEIVFALQFLSGFIVTSVTVGACGLAAVLAMHACGQLNVVTARLNELVDTKVKEEREGAQIAQRKLGSIVEHHLYTSISKVVELEIEAAVTRL*
TRINITY_DN2295_c1_g2_i2.p1	419	OR23b	Complete		OR43A_DROME OR43A_DROME Q:189-418,H:149-374 19.13%ID E:2.8e-09 RecName: Full=Odorant receptor 43a; Eukaryota; Metazoa; Ecdysozoa; Arthropoda; Hexapoda; Insecta; Pterygota; Neoptera; Endopterygota; Diptera; Brachycera; Muscomorpha; Ephydroidea; Drosophilidae; Drosophila; Sophophora	PF02949.23 7tm_6 7tm Odorant receptor 98-408 E:1.4e-36	ExpAA=136.65 PredHel=6 Topology=i61-83o93-115i158-180o215-237i292-312o322-344i	KEGG:dme:Dmel_CG1854	GO:0032590 cellular_component dendrite membrane`GO:0016021 cellular_component integral component of membrane`GO:0005886 cellular_component plasma membrane`GO:0005549 molecular_function odorant binding`GO:0004984 molecular_function olfactory receptor activity`GO:0004888 molecular_function transmembrane signaling receptor activity`GO:0050911 biological_process detection of chemical stimulus involve…	GO:0004984 molecular_function olfactory receptor activity`GO:0005549 molecular_function odorant binding`GO:0007608 biological_process sensory perception of smell`GO:0016020 cellular_component membrane	CCAGCATTTAGTAGCGGACGAGCTGTTGAGCAGTTGACGATGCAAAGAGAAAAGTCCGTCGTGACGAAGCGCGGCCACGAGAAGAACTTGAAGCTGAGTATTCAGTGGAACCGTTGGTTGCTGATACCGATCGGCGTTTGGCCGAATTTGCGTAGATCGATAGTGGGGAAATACTTCTCCTGGCTGGTCAATATCATTTGCTTCGGCTTAATCGGCTTCATGCTCGTCTCCTGCGGCCTCTTCCTGATCATGGAGGTGAAACAAGCGTACAATCAGATCAAAATGATCGGGCCGCTCAGCTTCTTCACCATGACGTTCATGAAGTACTATCTGCTGATACTTCACGAGAGTGACATTCGCGAGGGCGTGAAACGCATCGAATGGGACTGGAAGAACATC…	PAFSSGRAVEQLTMQREKSVVTKRGHEKNLKLSIQWNRWLLIPIGVWPNLRRSIVGKYFSWLVNIICFGLIGFMLVSCGLFLIMEVKQAYNQIKMIGPLSFFTMTFMKYYLLILHESDIREGVKRIEWDWKNIEHQEDKNIMTEHATYGRRLVTICTFFMYSAFAFYYLVVPLSMGRIVVEDANLSFIALPFPASSLIADTRRSPSNEIIYTIQVLTGVVMHAITSGACSIAAVFAVHACGQMQVLMNWLGHLVDGRSDMSNTVEGRMATIVTQHDRVLKFMALTERAIQQISFVEFLGCMANMCLLGYYAIVEWNPKDLMLTITYLSLIISLTFNIFIFCYIGELVAEQCRKVGEMTYMIDWYRLSGKKKLGCILIIAMSNSSMKFTAGNMIELSINT…
TRINITY_DN2295_c1_g2_i3.p1	401	OR23c	Complete		OR43A_DROME OR43A_DROME Q:173-400,H:151-374 17.982%ID E:5.79e-07 RecName: Full=Odorant receptor 43a; Eukaryota; Metazoa; Ecdysozoa; Arthropoda; Hexapoda; Insecta; Pterygota; Neoptera; Endopterygota; Diptera; Brachycera; Muscomorpha; Ephydroidea; Drosophilidae; Drosophila; Sophophora	PF02949.23 7tm_6 7tm Odorant receptor 80-390 E:7.5e-36	ExpAA=133.36 PredHel=6 Topology=i43-65o75-97i134-156o197-219i275-294o304-326i	KEGG:dme:Dmel_CG1854	GO:0032590 cellular_component dendrite membrane`GO:0016021 cellular_component integral component of membrane`GO:0005886 cellular_component plasma membrane`GO:0005549 molecular_function odorant binding`GO:0004984 molecular_function olfactory receptor activity`GO:0004888 molecular_function transmembrane signaling receptor activity`GO:0050911 biological_process detection of chemical stimulus involve…	GO:0004984 molecular_function olfactory receptor activity`GO:0005549 molecular_function odorant binding`GO:0007608 biological_process sensory perception of smell`GO:0016020 cellular_component membrane	ATGTCCAAGCTTGAAATTTCTCACGAGAGATATGTGAATCTGAGCGTTCAGTGGAATCGTTGGTTGCTAATACCGATCGGTGCTTGGCCGAATACCCGTGAAACGATAACAAAGAAATACATTCCCCGGCTGATCAATATCATTTGCTTCGCACTGATCACATTCATGCTCGTGTCTTGCAGCCTGTTTCTGATCGTAGAGGTGGAGCAAGTGTACAATCAAATCAGAATGATCGGGCCATTGAGCTTCTTCATGATGACGTTCATGAAGTACTATCTGCTGATACTTCACAAGGACGACATACGCGAGGGTATCGAACGCATCGAATGGGACTGGAGGAACATCGAGCATCGCGAGGACAAGAGCATCATGCTGCAGCACGCGACATACGGAAGGAAA…	MSKLEISHERYVNLSVQWNRWLLIPIGAWPNTRETITKKYIPRLINIICFALITFMLVSCSLFLIVEVEQVYNQIRMIGPLSFFMMTFMKYYLLILHKDDIREGIERIEWDWRNIEHREDKSIMLQHATYGRKIVAVCTFFVYSAFAFYYIAVPVSVGKVVAEGGNFSYTPLPFPASRLIADVYHSPSNEIIHSIQVLTGMVMHAVTSAACSIAAVFAVHACGQMQVLINWLGHLVDGRSDMSNTVEGRMATIVSQHDRILKFIALTEKAMQQISFVEFLGCMMNMCLLGYYAIMEWNSKDAMFVITYMSLMMSFTFNIFIFCYIGELVAEQCSKVGEMTYMIDWYRLTGRKKLGCILIIAMSNSSTKFTAGNMVELSINTFSDVVKTAVAFLNMLRAM…
TRINITY_DN2295_c1_g5_i1.p1	235	OR23a	Partial	N and C-terminus are truncated.	.	PF02949.23 7tm_6 7tm Odorant receptor 15-163 E:2.3e-07	ExpAA=47.18 PredHel=2 Topology=i41-63o98-120i	.	.	GO:0004984 molecular_function olfactory receptor activity`GO:0005549 molecular_function odorant binding`GO:0007608 biological_process sensory perception of smell`GO:0016020 cellular_component membrane	GACATTCGCGAGGGCGTGAAACGCATCGAATGGGACTGGAAGAACATCGAGCACCAGGAGGACAAGAACATCATGACAGAGCACGCTACTTACGGAAGGAGATTAGTGACCATCTGCACCTTCTTCATGTACAGCGCTTTTGCGTTTTATTACCTGGTCGTGCCTCTCAGCATGGGAAGAATCGTCGTCGAGGATGCAAACTTGAGTTTCATCGCGTTGCCATTTCCCGCGTCGAGCTTGATCGCCGATACGCGTCGCAGCCCGAGCAACGAGATCATCTACACCATCCAAGTTCTGACAGGTGTGGTGATGCACGCTATAACGTCGGGCGCTTGCAGCATCGCCGCCGTTTTCGCGGTGCACGCTTGCGGCCAGATGCAAGTGTTGATGAATTGGCTG…	DIREGVKRIEWDWKNIEHQEDKNIMTEHATYGRRLVTICTFFMYSAFAFYYLVVPLSMGRIVVEDANLSFIALPFPASSLIADTRRSPSNEIIYTIQVLTGVVMHAITSGACSIAAVFAVHACGQMQVLMNWLGHLVDGRSDMSNTVEGRMATIVTQHDRVRKSDSTNIVRRIFGLHGEYVSPRVLRHSGTHATKTVNETCTRFFNIFIFCYIGELVAEQVPRHPEIIHEAVTR*
TRINITY_DN23_c0_g1_i2.p1	392	OR111a	Complete		OR13A_DROME OR13A_DROME Q:130-388,H:142-408 27.076%ID E:2.76e-21 RecName: Full=Odorant receptor 13a; Eukaryota; Metazoa; Ecdysozoa; Arthropoda; Hexapoda; Insecta; Pterygota; Neoptera; Endopterygota; Diptera; Brachycera; Muscomorpha; Ephydroidea; Drosophilidae; Drosophila; Sophophora	PF02949.23 7tm_6 7tm Odorant receptor 70-380 E:1.5e-41	ExpAA=141.97 PredHel=6 Topology=i33-55o70-92i129-151o182-204i251-273o288-310i	KEGG:dme:Dmel_CG12697	GO:0032590 cellular_component dendrite membrane`GO:0016021 cellular_component integral component of membrane`GO:0005886 cellular_component plasma membrane`GO:0005549 molecular_function odorant binding`GO:0004984 molecular_function olfactory receptor activity`GO:0050911 biological_process detection of chemical stimulus involved in sensory perception of smell`GO:0007165 biological_process signal tr…	GO:0004984 molecular_function olfactory receptor activity`GO:0005549 molecular_function odorant binding`GO:0007608 biological_process sensory perception of smell`GO:0016020 cellular_component membrane	ATGGACGTCCAACGAGATTTGAACTATCAGTACGGTTGGAACCGTTACTTAATGAAGTACATGGGCATCTGGCCGAAAGAGAGGAAATGGAACCGACTCTCGAGTTACGTCGTCCTGTTACCATCCCTCACGATGCTGTGTTTCGTATGTGTTCCACAAACCGCCAATTTGCCGTTCATAATACACGACTTGAATCTGATGGTCGAGAATTTAGCGATGGGTAACATCACCGTCTCGATTGCGCTCGTGAAGACCATAATTTTTTGGACAAAAAGCGAACCAATGACGTCTCTGCTGAAGTGCATGGCCAAGGACTGGGCCACGGTGGAAACGAGAACCGGACGAGAAACAATGATGAACGTCGCGAGGATTAGCAGAAAGACCACGATTGGGTGCTTA…	MDVQRDLNYQYGWNRYLMKYMGIWPKERKWNRLSSYVVLLPSLTMLCFVCVPQTANLPFIIHDLNLMVENLAMGNITVSIALVKTIIFWTKSEPMTSLLKCMAKDWATVETRTGRETMMNVARISRKTTIGCLMLCQLVVISYMFLRLSTLKQSDNKLVYRSYFPYNSSVSPNYELTMIGQLIGGSYGALTYICVDTFIVMLVLHACGQFSILKDDLRNIHSCDRKDLQARLKKIVEKHNYIIGFAETVENCFNVMLLIQMLGFTVQLCFQSFRAIMSFEDRAERFTIIQIIFQINLIIYIACEMVQLYLYCYVGERLMMESTDVADTAYNCEWYSLPPKDAKLLIIVMCRARASPLKLTAGKFCWFTVLLYSQVLKTTMSYISVLHATKS*
TRINITY_DN23_c0_g1_i5.p1	348	OR111b	Partial	Interal GAP	OR13A_DROME OR13A_DROME Q:160-344,H:172-408 25.316%ID E:5.12e-13 RecName: Full=Odorant receptor 13a; Eukaryota; Metazoa; Ecdysozoa; Arthropoda; Hexapoda; Insecta; Pterygota; Neoptera; Endopterygota; Diptera; Brachycera; Muscomorpha; Ephydroidea; Drosophilidae; Drosophila; Sophophora`OR13A_DROME OR13A_DROME Q:160-344,H:172-408 25.316%ID E:5.12e-13 RecName: Full=Odorant receptor 13a; Eukaryota; Met…	PF02949.23 7tm_6 7tm Odorant receptor 70-278 E:2.3e-21`PF02949.23 7tm_6 7tm Odorant receptor 70-278 E:2.3e-21	ExpAA=116.42 PredHel=4 Topology=i33-55o70-92i129-151o182-204i	KEGG:dme:Dmel_CG12697	GO:0032590 cellular_component dendrite membrane`GO:0016021 cellular_component integral component of membrane`GO:0005886 cellular_component plasma membrane`GO:0005549 molecular_function odorant binding`GO:0004984 molecular_function olfactory receptor activity`GO:0050911 biological_process detection of chemical stimulus involved in sensory perception of smell`GO:0007165 biological_process signal tr…	GO:0004984 molecular_function olfactory receptor activity`GO:0005549 molecular_function odorant binding`GO:0007608 biological_process sensory perception of smell`GO:0016020 cellular_component membrane	ATGGACGTCCAACGAGATTTGAACTATCAGTACGGTTGGAACCGTTACTTAATGAAGTACATGGGCATCTGGCCGAAAGAGAGGAAATGGAACCGACTCTCGAGTTACGTCGTCCTGTTACCATCCCTCACGATGCTGTGTTTCGTATGTGTTCCACAAACCGCCAATTTGCCGTTCATAATACACGACTTGAATCTGATGGTCGAGAATTTAGCGATGGGTAACATCACCGTCTCGATTGCGCTCGTGAAGACCATAATTTTTTGGACAAAAAGCGAACCAATGACGTCTCTGCTGAAGTGCATGGCCAAGGACTGGGCCACGGTGGAAACGAGAACCGGACGAGAAACAATGATGAACGTCGCGAGGATCAGCAGAAAGACCACGATAGGGTGTTTA…	MDVQRDLNYQYGWNRYLMKYMGIWPKERKWNRLSSYVVLLPSLTMLCFVCVPQTANLPFIIHDLNLMVENLAMGNITVSIALVKTIIFWTKSEPMTSLLKCMAKDWATVETRTGRETMMNVARISRKTTIGCLMLCQLVATSYMFLRLSTLKYSDNKLVYRSYFPYNASISPSYELTMIGQVMAGVYGALTYTSVDTFIAMLVLHACGQLSNLKDDLRNIHSCDRKDLQARLKKIVEKHNYIIGFAETVENCFNVMLLIQMLGFTVQLCFQSFRAIMSTDVADTAYNCEWYSLPPKDAKLLIIVMCRARASPLKLTAGKFCWFTVLLYSQVLKTTMSYISVLHATKS*
TRINITY_DN23_c0_g2_i2.p1	345	OR96	Partial	C-terminus is truncated. STOP codon is missed	OR13A_DROME OR13A_DROME Q:28-341,H:19-344 24.34%ID E:9.28e-13 RecName: Full=Odorant receptor 13a; Eukaryota; Metazoa; Ecdysozoa; Arthropoda; Hexapoda; Insecta; Pterygota; Neoptera; Endopterygota; Diptera; Brachycera; Muscomorpha; Ephydroidea; Drosophilidae; Drosophila; Sophophora`OR13A_DROME OR13A_DROME Q:28-341,H:19-344 24.34%ID E:9.28e-13 RecName: Full=Odorant receptor 13a; Eukaryota; Metazoa; …	PF08395.15 7tm_7 7tm Chemosensory receptor 40-335 E:3.3e-06`PF08395.15 7tm_7 7tm Chemosensory receptor 40-335 E:3.3e-06`PF02949.23 7tm_6 7tm Odorant receptor 75-343 E:1.9e-32`PF02949.23 7tm_6 7tm Odorant receptor 75-343 E:1.9e-32	ExpAA=132.36 PredHel=6 Topology=i45-67o77-99i138-160o192-214i264-286o296-318i	KEGG:dme:Dmel_CG12697	GO:0032590 cellular_component dendrite membrane`GO:0016021 cellular_component integral component of membrane`GO:0005886 cellular_component plasma membrane`GO:0005549 molecular_function odorant binding`GO:0004984 molecular_function olfactory receptor activity`GO:0050911 biological_process detection of chemical stimulus involved in sensory perception of smell`GO:0007165 biological_process signal tr…	GO:0050909 biological_process sensory perception of taste`GO:0016021 cellular_component integral component of membrane`GO:0004984 molecular_function olfactory receptor activity`GO:0005549 molecular_function odorant binding`GO:0007608 biological_process sensory perception of smell`GO:0016020 cellular_component membrane	ATGGGAACAGTCACGAGAGCACTGGCCACCGTGGACATCCAACGAGACTTGAATTACCAGTTCGCTTGGAACCGTTACTTGATGAAAATGATGGGCATCTGGCCGGAAGAGAGGAAATGGAACCGACCATCGAGTTACGTCGTTCTGTTACCGTTCCTCACAATACTCTGTTTCGCGTGGGTTCCACAAACTATTAATCTGCCGCTCATCGCACATGACTTGAATCTGGTGGTGGAGAATTTATCAATGTGTAACATCACCGTCACTATTGCATTTAGCAAGGCTATAATTTTTTGGATGAAAGGCGAATCACTGAAGAATCTGCTAAAATGTATGGCCAACGACTGGGCTACGGTGGAAACGAAAACTGGAAGGAGAAGAATGGTGAACATCGCGGGC…	MGTVTRALATVDIQRDLNYQFAWNRYLMKMMGIWPEERKWNRPSSYVVLLPFLTILCFAWVPQTINLPLIAHDLNLVVENLSMCNITVTIAFSKAIIFWMKGESLKNLLKCMANDWATVETKTGRRRMVNIAGISRKITITCISLCYSANIAYGLLRLVFIKSSENKLFFHGYFPYDVTISPNFERTVFGQAIAMICATTIYSTVDTFITMLILHACGQLSNLKEDLMKIHSYDKNNLHMKLKEIVQKHDYVNRFSETVENCFNVMLLIQMLGSIIQLCFQTFQGIMSLEEELEQYMIFQLVFLSLYTVSVMVQLLLYCYIGERLASESTDIADTAYNCEWYSLP
TRINITY_DN23_c0_g3_i1.p1	295	OR112	Partial	C-terminus is truncated. STOP codon is missed	.	PF02949.23 7tm_6 7tm Odorant receptor 70-291 E:5.4e-18	ExpAA=109.44 PredHel=5 Topology=i38-57o72-94i130-152o184-206i257-279o	.	.	GO:0004984 molecular_function olfactory receptor activity`GO:0005549 molecular_function odorant binding`GO:0007608 biological_process sensory perception of smell`GO:0016020 cellular_component membrane	GCCGCCATGAACGTCCAACGAGATTTAAACTACCTGCTCAGTTGGAATCGTCATTTAATGAAGTACATGGGCATCTGGCCGGAAGAGAGGAAATGGAACCGACCATCGAACTATATCGTTCTGGGGCCGGTTCTCACGATGATGTGTTTCGTGTGTGTTCCACAAACCATAAACCTACCGCTCATCGCGTACGATTTAAATCTGGTGGTTGAGAATTTATCTATGGGTAACATGACTTTCACGATTTCGGTCTTGAAGACTATAATTTTCTGGATGAATGGCAAATCATTGAAGTCTCTACTAATGTGCGTAACGGAAGACTGGGCCACAACGGAGACGAAATTCGAACGAGAAACAATGCTGAACATCGCTAAGATCAATAGAAAAATCACGATCAGT…	AAMNVQRDLNYLLSWNRHLMKYMGIWPEERKWNRPSNYIVLGPVLTMMCFVCVPQTINLPLIAYDLNLVVENLSMGNMTFTISVLKTIIFWMNGKSLKSLLMCVTEDWATTETKFERETMLNIAKINRKITISCTLVCETVGLSFVVLRLLTTSYRDDKLIYRGYFFYNTTVSPNFELTLIGQVVAVIYVATTYAAVDNFIVLLVLHACGQLLNLKDNLRNLHLVASKDIQARLEKIVEKHNYIAWFTETVESSFNVMFLLAMLACVIQLCFQSFQAIMSVGEDVAKEYMIFQIS
TRINITY_DN23_c1_g1_i2.p1	371	OR101	Partial	N-terminus is truncated. Initial Met is missed.	OR13A_DROME OR13A_DROME Q:142-368,H:172-409 27.984%ID E:3.77e-21 RecName: Full=Odorant receptor 13a; Eukaryota; Metazoa; Ecdysozoa; Arthropoda; Hexapoda; Insecta; Pterygota; Neoptera; Endopterygota; Diptera; Brachycera; Muscomorpha; Ephydroidea; Drosophilidae; Drosophila; Sophophora	PF02949.23 7tm_6 7tm Odorant receptor 47-359 E:2.3e-42	ExpAA=143.88 PredHel=4 Topology=i21-43o109-131i165-187o268-290i	KEGG:dme:Dmel_CG12697	GO:0032590 cellular_component dendrite membrane`GO:0016021 cellular_component integral component of membrane`GO:0005886 cellular_component plasma membrane`GO:0005549 molecular_function odorant binding`GO:0004984 molecular_function olfactory receptor activity`GO:0050911 biological_process detection of chemical stimulus involved in sensory perception of smell`GO:0007165 biological_process signal tr…	GO:0004984 molecular_function olfactory receptor activity`GO:0005549 molecular_function odorant binding`GO:0007608 biological_process sensory perception of smell`GO:0016020 cellular_component membrane	ATGAGGTTCACGGGCATCTGGCCGGAAGAGAGGAAGTGGAACCGATCTTCGAGTTACCACGTCTTGGTACCGTCCCTCACGATGCTGTGCTTCGTCTGTGCCCCGCAAACTATCAATCTACCGCTCATCGCACACGACATGAATCTGCTGGTCGAGAATTTGTCGATGGGCAACATGACCATCTCGATTGCGCTTGTGAAGACCATAGCCTTCTGGATGAACGGCAAACCGTTGAAGTTTTTGCTCAAGTGCATAGCCAAGGACTGGGCCACGGCGGAGACGAAAGAACGAGAAACGATGTTGAACATCGCCAGGCTCGCTAGAATCACCACGATAGGTTGCATAATGATGTGCGAGCTCGTTGCCTTCTCCTACGTGTCCCTGCGTTTCGTTTCCATG…	MRFTGIWPEERKWNRSSSYHVLVPSLTMLCFVCAPQTINLPLIAHDMNLLVENLSMGNMTISIALVKTIAFWMNGKPLKFLLKCIAKDWATAETKERETMLNIARLARITTIGCIMMCELVAFSYVSLRFVSMKYTDNIMVYRGYFPYNITYSPNYELTMIGQTLGAIYGGTTYAAVDTFVAMLVLHACGQLSNLKDDLRNIHSYDKKDLQARLKKIVEKHNYIACFVETIENCFNVMLLTQMISCTIQLCFQTFQAIMSFGEEAVEYMIFQLTFLTIYVVCVMMQLYLYCYVGERLMCESTDIADTAYHCEWYNLPPEKARLLVIIMCRARASPLRVTAGKFCWFTIILYSQVLRTTVSYISVLYAVKS*
TRINITY_DN23_c1_g2_i3.p1	402	OR95	Complete		OR13A_DROME OR13A_DROME Q:128-396,H:129-406 27.931%ID E:1.28e-19 RecName: Full=Odorant receptor 13a; Eukaryota; Metazoa; Ecdysozoa; Arthropoda; Hexapoda; Insecta; Pterygota; Neoptera; Endopterygota; Diptera; Brachycera; Muscomorpha; Ephydroidea; Drosophilidae; Drosophila; Sophophora`OR13A_DROME OR13A_DROME Q:128-396,H:129-406 27.931%ID E:1.28e-19 RecName: Full=Odorant receptor 13a; Eukaryota; Met…	PF02949.23 7tm_6 7tm Odorant receptor 89-390 E:1.3e-45`PF02949.23 7tm_6 7tm Odorant receptor 89-390 E:1.3e-45	ExpAA=150.30 PredHel=7 Topology=i48-65o80-102i141-163o195-217i266-288o303-325i374-396o	KEGG:dme:Dmel_CG12697	GO:0032590 cellular_component dendrite membrane`GO:0016021 cellular_component integral component of membrane`GO:0005886 cellular_component plasma membrane`GO:0005549 molecular_function odorant binding`GO:0004984 molecular_function olfactory receptor activity`GO:0050911 biological_process detection of chemical stimulus involved in sensory perception of smell`GO:0007165 biological_process signal tr…	GO:0004984 molecular_function olfactory receptor activity`GO:0005549 molecular_function odorant binding`GO:0007608 biological_process sensory perception of smell`GO:0016020 cellular_component membrane	ATGAGAACAGTCACGGGGCAACTGGCTACCATGGATGTCAAGCAAGTTGTAATAAATTTGGACTATCAGTGCGGTTGGAATCGTTACTTGATGAAAATTATCGGTATCTGGCCGGAAGAAAGGAAATGGAACCAACCTTCGAGTTACGTCATTCTGTTACCGTTCATCACAATGCTGTGCTTTCTGTGGGGTCCGCAAACCGTTAATCTGCCGCTCATCATACATGACTTGGATTTGGTGGTCGAAAATTTATCCCTTGCTAACATGACCTTCACGATTGCACTCACGAAGGCTATAATATTTTGGAGGAAAGGCGAAGCATTGAAGTCCCTGATAAAGTGTATGGCCAATGACTGGGATACGGTGGAGGATGGAAGTGAACGAGAAAGAATGGAGTAC…	MRTVTGQLATMDVKQVVINLDYQCGWNRYLMKIIGIWPEERKWNQPSSYVILLPFITMLCFLWGPQTVNLPLIIHDLDLVVENLSLANMTFTIALTKAIIFWRKGEALKSLIKCMANDWDTVEDGSERERMEYIAKMNRTVTACCMTLSYMVIISYTLVRLIFMKCNDCKLFIRGYFPYDTTTSPNYEVTMIGQAIALTCSATFYSTVDTFITMLILHVCGQLSNLKQNIMNIYSTDKNDVHTKLKKIVQRHEYVNRFSETVEDCFNMMLLIQMLGFIFQICFQTFQVITSFEEEVGPCTIFQSVFFCIYIVCVLVQLFLYCYVGEKLTYESLDISDTAYNCEWYSLPPKNARLLVIIMCRAVSSPLRLTAGKFCWFTILLYSQVVKTAVSYISVLYAT…
TRINITY_DN2427_c1_g2_i3.p1	402	OR132a	Complete		OR13A_DROME OR13A_DROME Q:6-370,H:2-395 24.691%ID E:3.85e-19 RecName: Full=Odorant receptor 13a; Eukaryota; Metazoa; Ecdysozoa; Arthropoda; Hexapoda; Insecta; Pterygota; Neoptera; Endopterygota; Diptera; Brachycera; Muscomorpha; Ephydroidea; Drosophilidae; Drosophila; Sophophora	PF02949.23 7tm_6 7tm Odorant receptor 71-370 E:1.1e-42	ExpAA=121.65 PredHel=5 Topology=i43-65o75-94i136-158o192-214i262-284o	KEGG:dme:Dmel_CG12697	GO:0032590 cellular_component dendrite membrane`GO:0016021 cellular_component integral component of membrane`GO:0005886 cellular_component plasma membrane`GO:0005549 molecular_function odorant binding`GO:0004984 molecular_function olfactory receptor activity`GO:0050911 biological_process detection of chemical stimulus involved in sensory perception of smell`GO:0007165 biological_process signal tr…	GO:0004984 molecular_function olfactory receptor activity`GO:0005549 molecular_function odorant binding`GO:0007608 biological_process sensory perception of smell`GO:0016020 cellular_component membrane	ATGAACGACGAACGATTTTCTGGCGCAGAGTACGACAGATTGATCAAACCGATCATGATAACTGCAAAGATAATATCGATCTGGCCTTTGGCAGAGGACAGTAGTAAACGAGCAGTTTTGTTCAGAAGGTTCCACCTGTTCTGTATGTTCTTTCTGGTGATAGTGATGTCCGTCGCGGTGACTGCCGACGTGGTTCACAATATTGATAACATGGACGAGGCGACCGAATGCGCGTTGATTTGTACGGCGTTTTACCTCTGTGTTGTTCGTTTGCTAGTGTACACGTCCCATCATGAGGACATGCTGTACGTGGTGAACACGATGAGAAATGATTGGGTCTCGTCCTCGCACGAAGATCGAGCAATCCTGGCGGAGAGAACGATGTTTGCGTTTCGCCTC…	MNDERFSGAEYDRLIKPIMITAKIISIWPLAEDSSKRAVLFRRFHLFCMFFLVIVMSVAVTADVVHNIDNMDEATECALICTAFYLCVVRLLVYTSHHEDMLYVVNTMRNDWVSSSHEDRAILAERTMFAFRLVKYFISTVAVTIVLFMFVPILEIYVLGSNDKMLPFRGYFFINHTVSPVFEFFYLFNVTAGGFGGSMIAGATGFNLVVIMHGSGKFAVLRRRLEELNGEDPDSVAVMSNYVIRHQEAIEYADALERIINVLALGQFVISTGLICFAGFQITSMMEDKGRLMKYSTFLNSAILELFMFSFSGNGLMDESEAVGDSAYGSGWIGSGYCQTLRIMMMRARIPNKITAAKFYAMSLESFSAVNNKMKRKCRSAVLNERFLMLTRISLCYLL…
TRINITY_DN2427_c1_g2_i5.p1	376	OR132b	Complete		OR13A_DROME OR13A_DROME Q:6-369,H:2-406 24.76%ID E:1.64e-18 RecName: Full=Odorant receptor 13a; Eukaryota; Metazoa; Ecdysozoa; Arthropoda; Hexapoda; Insecta; Pterygota; Neoptera; Endopterygota; Diptera; Brachycera; Muscomorpha; Ephydroidea; Drosophilidae; Drosophila; Sophophora	PF02949.23 7tm_6 7tm Odorant receptor 71-286 E:1.6e-21`PF02949.23 7tm_6 7tm Odorant receptor 306-362 E:1.2e-07	ExpAA=137.49 PredHel=5 Topology=i43-65o75-94i136-158o192-214i259-281o	KEGG:dme:Dmel_CG12697	GO:0032590 cellular_component dendrite membrane`GO:0016021 cellular_component integral component of membrane`GO:0005886 cellular_component plasma membrane`GO:0005549 molecular_function odorant binding`GO:0004984 molecular_function olfactory receptor activity`GO:0050911 biological_process detection of chemical stimulus involved in sensory perception of smell`GO:0007165 biological_process signal tr…	GO:0004984 molecular_function olfactory receptor activity`GO:0005549 molecular_function odorant binding`GO:0007608 biological_process sensory perception of smell`GO:0016020 cellular_component membrane	ATGAACGACGAACGATTTTCTGGCGCAGAGTACGACAGATTGATCAAACCGATCATGATAACTGCAAAGATAATATCGATCTGGCCTTTGGCAGAGGACAGTAGTAAACGAGCAGTTTTGTTCAGAAGGTTCCACCTGTTCTGTATGTTCTTTCTGGTGATAGTGATGTCCGTCGCGGTGACTGCCGACGTGGTTCACAATATTGATAACATGGACGAGGCGACCGAATGCGCGTTGATTTGTACGGCGTTTTACCTCTGTGTTGTTCGTTTGCTAGTGTACACGTCCCATCATGAGGACATGCTGTACGTGGTGAACACGATGAGAAATGATTGGGTCTCGTCCTCGCACGAAGATCGAGCAATCCTGGCGGAGAGAACGATGTTTGCGTTTCGCCTC…	MNDERFSGAEYDRLIKPIMITAKIISIWPLAEDSSKRAVLFRRFHLFCMFFLVIVMSVAVTADVVHNIDNMDEATECALICTAFYLCVVRLLVYTSHHEDMLYVVNTMRNDWVSSSHEDRAILAERTMFAFRLVKYFISTVAVTIVLFMFVPILEIYVLGSNDKMLPFRGYFFINHTVSPVFEFFYLFNVTAGGFGGSMIAGATGFNLVVIMHGSGKFAVLRRRLEELNGEDPDSVAVMSNYVIRHQEAIEYADALERIINVLALGQFVISTGLICFAGFQITSVRSLDPLEKVEASSIKERKKKKKSEAVGDSAYGSGWIGSGYCQTLRIMMMRARIPNKITAAKFYAMSLESFSAVLSTSFSYFTVLTATKDE*
TRINITY_DN2465_c0_g1_i3.p1	277	OR19	Partial	C-terminus is truncated. STOP codon is missed	.	PF02949.23 7tm_6 7tm Odorant receptor 88-275 E:3.5e-12	ExpAA=85.62 PredHel=4 Topology=i55-77o147-169i176-193o208-230i	.	.	GO:0004984 molecular_function olfactory receptor activity`GO:0005549 molecular_function odorant binding`GO:0007608 biological_process sensory perception of smell`GO:0016020 cellular_component membrane	ATGCAAAAGTCAGAGATAGATACTAAATCGTCCCGCTTAACAGACTACAACTACGAGGAATACGTGAATTTGAGCATCCAGTGGAGTCGTTGGCTACTGAAACCCATGGGACTCTGGCCGTATTCAGGTCCCATTTCAAGATTCAAACAATACATACACCGGCTCATAAACATCGTCTGTTACAGTCTGATCAGTTTCCTCTTTGTACCGAGCAGTTTGTTCGTTGTATTCGAAATGGAGGATACCTACAGTAAACTGAAACAATTCGGGCCGCTGATATTCTGCGCGACGGGGTTCGTGAAATATCACTCGCTGATCGCCCACAAGGCTGACATCAGCGAATGCGTGGAACGAATCAAATGGGACTGGAAGAACACTAGGAACGACAGTGATCGCGAG…	MQKSEIDTKSSRLTDYNYEEYVNLSIQWSRWLLKPMGLWPYSGPISRFKQYIHRLINIVCYSLISFLFVPSSLFVVFEMEDTYSKLKQFGPLIFCATGFVKYHSLIAHKADISECVERIKWDWKNTRNDSDREIMIANANFGRKLVIVCTFFMYSGFVFYNVVIPFSVGRVTAEDANVTFIPLIFPFTSYVADARYSPLNEIVFSVQVLGVYLIHSLAPAACSLAAVLAVHTCGQMQVLMNCLKHLLHGRSDMSERLDGRIADIVSRHVRVLKFLTL
TRINITY_DN2465_c0_g1_i4.p1	302	OR20	Partial	C-terminus is truncated. STOP codon is missed	.	PF02949.23 7tm_6 7tm Odorant receptor 85-301 E:2.5e-18	ExpAA=109.23 PredHel=5 Topology=i51-73o88-106i141-163o204-226i282-301o	.	.	GO:0004984 molecular_function olfactory receptor activity`GO:0005549 molecular_function odorant binding`GO:0007608 biological_process sensory perception of smell`GO:0016020 cellular_component membrane	ATGCAAAAGTCAGAGATAAATATCAATTGTCCCGCAGACTACGAGGAATACGTGGATTTGAGTATTCAGTGGAGTCGTTTGCTACTGAAACACCTGTGCCTTTGGCCGTATTCAAATCCCATTTCGAGATCCAAGCAATATCTACACCGGTTCATAAACATCGTCTGTTTCACTATACTTAGTTCTCCCTTTGTATTCTGCGGCACATTCATTTATTTCGAGGTGGACGATATTTACAGTAAACTGAAACAATCCGGCCCGTTGATTTTCAGTACGACGGCGGTCACGAAGTATTACTTCATGATCGTTCATAGGGCTGACATCAGCGAATGCGTGGAACGAATCAAATGGGACTGGAAGAACACTAGGAACGACAGTGATCGCGAGATTATGATAGCG…	MQKSEININCPADYEEYVDLSIQWSRLLLKHLCLWPYSNPISRSKQYLHRFINIVCFTILSSPFVFCGTFIYFEVDDIYSKLKQSGPLIFSTTAVTKYYFMIVHRADISECVERIKWDWKNTRNDSDREIMIANANFGRKLVIVCTFFMYSGFVFYNVVIPFSVGRVTAEDANVTFIPLIFPFTSYVADARYSPLNEIVFFVQVLASYLMHSVASTACSLAAVLAVHTCGQMQVLMNCLRHLIDGRSDMSKRVDGRVGNIVRQHVRILKFLTLTEKTLQQISFIEFLGCTLIICLIGYYLIV
TRINITY_DN2465_c0_g2_i1.p1	411	TRINITY_DN2465_c0_g2_i1	Complete		OR4_AEDAE OR4_AEDAE Q:92-409,H:88-406 21.515%ID E:6.47e-12 RecName: Full=Odorant receptor 4 {ECO:0000303|PubMed:25391959}; Eukaryota; Metazoa; Ecdysozoa; Arthropoda; Hexapoda; Insecta; Pterygota; Neoptera; Endopterygota; Diptera; Nematocera; Culicoidea; Culicidae; Culicinae; Aedini; Aedes; Stegomyia	PF02949.23 7tm_6 7tm Odorant receptor 86-398 E:5.3e-34	ExpAA=123.80 PredHel=5 Topology=o50-72i143-165o205-227i283-302o312-334i	KEGG:aag:5566400	GO:0016021 cellular_component integral component of membrane`GO:0005549 molecular_function odorant binding`GO:0004984 molecular_function olfactory receptor activity`GO:0007165 biological_process signal transduction	GO:0004984 molecular_function olfactory receptor activity`GO:0005549 molecular_function odorant binding`GO:0007608 biological_process sensory perception of smell`GO:0016020 cellular_component membrane	ATGAAAAACTCAAAGCCAAACGTCGAAACGTCTCGTCCGACAGACTGCAAGCACGAGGAACACGTGAATCTGAGTATCCAATGGAATCGTTGGTTCCTGAGGCCAATTGGCCTCTGGCCGTATTCAAACTCAAGGTTCGAACAGTACATCTACTGGCTCATAAATGCCATCTGTTACAGTCTTCTCAGTTTTCGCTTGATATCCTGCATTTTGTTCATGTACTACGAGGTGAGAGACACGTACATCATACTGAAACAATCCGGCCCGCTGATCTTCTGCGTGATGGGGATCATGAAATACTGCACGCTGATCGATCACAAGGCCGACATCAACGAGTGCGTGGAACAGATCAAATTGGACTGGAGAAACACGACGAACGACAAGGACCGCGAGATCATG…	MKNSKPNVETSRPTDCKHEEHVNLSIQWNRWFLRPIGLWPYSNSRFEQYIYWLINAICYSLLSFRLISCILFMYYEVRDTYIILKQSGPLIFCVMGIMKYCTLIDHKADINECVEQIKLDWRNTTNDKDREIMIANANFGRKLAILCTFFTYSGFIFYNIVIPISRGKVTAKDTNITFIPLVFPVSKYADALRSPMNEIIFSLQVMGSSLSYSVASAACSLAAVLAVHTCGQMQVVMNWLNHLIDGRSDMSKRVDGRVGNIVRQHVRILKFLTLTEKTLQQISFIEFLGCTLIICLIGYYLIVELTSNDVTSVVTYVILFISFIFNIFIYCYIGEIVAEECRKIGEISYMIEWYRLSGNKKLCCILIIAMSNCSMQLTAGNIVKLSISTFSEVVKTSFA…
TRINITY_DN2634_c0_g1_i15.p1	392	TRINITY_DN2634_c0_g1_i15.p1	Complete		.	PF02949.23 7tm_6 7tm Odorant receptor 63-378 E:4e-12	ExpAA=153.97 PredHel=7 Topology=i34-51o56-78i124-146o171-193i257-279o294-316i363-385o	.	.	GO:0004984 molecular_function olfactory receptor activity`GO:0005549 molecular_function odorant binding`GO:0007608 biological_process sensory perception of smell`GO:0016020 cellular_component membrane	ATGAATGTATTCGAGAAACAATACAATAGCTATCGTATTGTATCGAGTACAATAGGACTTTGGCCATATCAGAAGACGATTTATGCAACAATTAAAAGGATATTCGTATGTATCATTTTGTTCGGCAATGTAATATTCCAGATTGTGTCGTTTTCAAACTCTGAAATTACATTACAAAGCTGTGTTTTAACACTATCTACGACTATTCCTTTTTGCTTATTTTTCTTACGCTACGTTAATTTTATAGAAATATTTCCAAATCTCCAATTCTTTATTGACCAAATATGTATGGAAGAAAGTCTGCTACAAGATTTGGTCGAAATACAAATATTAACAAAATATATCGATGATGGGAGTCAGGTATTGAATATTTTCCTCTGGATATGTTCTATGAGTATT…	MNVFEKQYNSYRIVSSTIGLWPYQKTIYATIKRIFVCIILFGNVIFQIVSFSNSEITLQSCVLTLSTTIPFCLFFLRYVNFIEIFPNLQFFIDQICMEESLLQDLVEIQILTKYIDDGSQVLNIFLWICSMSIATFTTYLLGPIILDFIVPLNESRTRLIKYLTEFSHDKMVYLDIVALIFVFVITVGLLCIVCTEMWLAIFAHHLSGLFKITSYRLRKAVANLSKASSLSPQVEWNFLDFHQAVDIHNRAILLNNIFVSKMTIQYLVASPVLIISFVINLYRFSKSVTPINDGLETITSIAIVILHLGIIFLNNYSGQLVINNSEDVFYESYDSTWYYIPLKLQKLLLFVMLRSSKKCDFNISGLFVSCYEGFLMMMNVSFSYFTAMRSF*
TRINITY_DN27166_c2_g1_i2.p1	411	OR24b	Complete		OR4_AEDAE OR4_AEDAE Q:199-408,H:195-404 24.651%ID E:8.51e-15 RecName: Full=Odorant receptor 4 {ECO:0000303|PubMed:25391959}; Eukaryota; Metazoa; Ecdysozoa; Arthropoda; Hexapoda; Insecta; Pterygota; Neoptera; Endopterygota; Diptera; Nematocera; Culicoidea; Culicidae; Culicinae; Aedini; Aedes; Stegomyia	PF02949.23 7tm_6 7tm Odorant receptor 100-398 E:2.7e-29	ExpAA=129.63 PredHel=5 Topology=o52-74i138-160o203-225i313-335o383-405i	KEGG:aag:5566400	GO:0016021 cellular_component integral component of membrane`GO:0005549 molecular_function odorant binding`GO:0004984 molecular_function olfactory receptor activity`GO:0007165 biological_process signal transduction	GO:0004984 molecular_function olfactory receptor activity`GO:0005549 molecular_function odorant binding`GO:0007608 biological_process sensory perception of smell`GO:0016020 cellular_component membrane	ATGGCGAACCTGTCTGACGGGCCGCCGATATACAACGCGTTTCACGTTCGCGATTACGAGTACAGCATCCAGGTGAACCGTTGGCTCCTGCAGCCAATCGGGGCTTGGCCTAAGCTCACCAAAACGTCCAGAACGGAGAAATTACTCTCGCGTATATTGAACGTCGCCTGTCACACGGTGATCATATTCACGATCGTGCCTTGCGTGTTGTACATTCTGTACGAGGACGAGAGCGTCGAGGCAAGGATGAAGGTGGTCGGCCCGATGAGCCACTGGCTGATGGGCGAGTTAAATTACTGCTGCCTGTTGATGAGGAGCAACGACATCGCCCATTGCGTGGAGCACGTGGAACGCGACTGGCAGATCGTGCAGAGCGCCGACGATCGCAGGCTGATGCTG…	MANLSDGPPIYNAFHVRDYEYSIQVNRWLLQPIGAWPKLTKTSRTEKLLSRILNVACHTVIIFTIVPCVLYILYEDESVEARMKVVGPMSHWLMGELNYCCLLMRSNDIAHCVEHVERDWQIVQSADDRRLMLKNAKFGRFVACMAAACMHSGVLLYNMITGFKKIAFHVGNDSYSMYLLPCPVYTNLLDVRFSPVNEIVFALQFLSGFIVTSVTVGACGLAAVLAMHACGQLNVVTARLNELVDTKVKEEREGAQIAQRKLGFIVEHHLRTLSLMEYIEKVMNKICLVELVGCTMNMCMLKYYFLTEKSKEVLVAYAIIYVAMVFNIFIFCYIGEIIQEQGNRIGENVYMTEWYRLPHKISLGLVMIISRSNMVVKITAGKFIQISIATFGAVFKTSF…
TRINITY_DN273_c0_g2_i1.p1	292	OR15a	Partial	N-terminus is truncated. Initial Met is missed.	OR4_AEDAE OR4_AEDAE Q:100-289,H:183-404 17.621%ID E:3.94e-06 RecName: Full=Odorant receptor 4 {ECO:0000303|PubMed:25391959}; Eukaryota; Metazoa; Ecdysozoa; Arthropoda; Hexapoda; Insecta; Pterygota; Neoptera; Endopterygota; Diptera; Nematocera; Culicoidea; Culicidae; Culicinae; Aedini; Aedes; Stegomyia	PF02949.23 7tm_6 7tm Odorant receptor 5-184 E:1.8e-13`PF02949.23 7tm_6 7tm Odorant receptor 192-280 E:5.6e-11	ExpAA=102.11 PredHel=5 Topology=o5-27i60-82o123-145i198-220o264-286i	KEGG:aag:5566400	GO:0016021 cellular_component integral component of membrane`GO:0005549 molecular_function odorant binding`GO:0004984 molecular_function olfactory receptor activity`GO:0007165 biological_process signal transduction	GO:0004984 molecular_function olfactory receptor activity`GO:0005549 molecular_function odorant binding`GO:0007608 biological_process sensory perception of smell`GO:0016020 cellular_component membrane	ATGGAGGTGGCCGCCGCGCTCAGCTTCTTCGTGATGGCCGTGACGAAGTATTTGATTTTCATGGTCCGCGAGGCTGGCATACGTAAATGCGTGGACCTGATGGAGAACGACTGGAGGAACGTGAAACACGGCGAGGATCGCGAGATCATGCTCAACAACGCGAGCTTCAATCGCCGTCTCACCATCATCTGCGGCTTCTTCATGTACGGAGGGGTGGTTTTCTATTACATCGTGCTGCCGCTCACGCGACCAAAGATCGTCGAAGAGGGTGGCAACCTGACGTACACGCGGCTGGTTTACCCTTTCCCACCGACGATCGCCGACGCGCGTCGCAGGCCAGTCAATGAAATTTGCTACGCGATGCAGATACTGTCTGGCTTCGTTGCCCACAATGTCACG…	MEVAAALSFFVMAVTKYLIFMVREAGIRKCVDLMENDWRNVKHGEDREIMLNNASFNRRLTIICGFFMYGGVVFYYIVLPLTRPKIVEEGGNLTYTRLVYPFPPTIADARRRPVNEICYAMQILSGFVAHNVTVAACGLVALLAMHACGQLQVLMAWLEKLVDGRENDVETLRQRLANVVEQHVREWDSKHPLKGFAYVILLTSVTFNIFIFCYIGELLAEETVKVSEKSYMIDWYRMPWQEGLGIALMISMSRSTNKITAGKIIELSISSFGSVIKTSFAYLNILRTLTM*
TRINITY_DN273_c0_g2_i4.p1	328	OR15b	Partial	N-terminus is truncated. Initial Met is missed.	OR13A_DROME OR13A_DROME Q:33-325,H:98-409 21.807%ID E:2.75e-10 RecName: Full=Odorant receptor 13a; Eukaryota; Metazoa; Ecdysozoa; Arthropoda; Hexapoda; Insecta; Pterygota; Neoptera; Endopterygota; Diptera; Brachycera; Muscomorpha; Ephydroidea; Drosophilidae; Drosophila; Sophophora`OR13A_DROME OR13A_DROME Q:33-325,H:98-409 21.807%ID E:2.75e-10 RecName: Full=Odorant receptor 13a; Eukaryota; Metazoa…	PF02949.23 7tm_6 7tm Odorant receptor 5-316 E:5.6e-39`PF02949.23 7tm_6 7tm Odorant receptor 5-316 E:5.6e-39	ExpAA=111.99 PredHel=5 Topology=o5-27i60-82o123-145i196-218o233-255i	KEGG:dme:Dmel_CG12697	GO:0032590 cellular_component dendrite membrane`GO:0016021 cellular_component integral component of membrane`GO:0005886 cellular_component plasma membrane`GO:0005549 molecular_function odorant binding`GO:0004984 molecular_function olfactory receptor activity`GO:0050911 biological_process detection of chemical stimulus involved in sensory perception of smell`GO:0007165 biological_process signal tr…	GO:0004984 molecular_function olfactory receptor activity`GO:0005549 molecular_function odorant binding`GO:0007608 biological_process sensory perception of smell`GO:0016020 cellular_component membrane	ATGGAGGTGGCCGCCGCGCTCAGCTTCTTCGTGATGGCCGTGACGAAGTATTTGATTTTCATGGTCCGCGAGGCTGGCATACGTAAATGCGTGGACCTGATGGAGAACGACTGGAGGAACGTGAAACACGGCGAGGATCGCGAGATCATGCTCAACAACGCGAGCTTCAATCGCCGTCTCACCATCATCTGCGGCTTCTTCATGTACGGAGGGGTGGTTTTCTATTACATCGTGCTGCCGCTCACGCGACCAAAGATCGTCGAAGAGGGTGGCAACCTGACGTACACGCGGCTGGTTTACCCTTTCCCACCGACGATCGCCGACGCGCGTCGCAGGCCAGTCAATGAAATTTGCTACGCGATGCAGATACTGTCTGGCTTCGTTGCCCACAATGTCACG…	MEVAAALSFFVMAVTKYLIFMVREAGIRKCVDLMENDWRNVKHGEDREIMLNNASFNRRLTIICGFFMYGGVVFYYIVLPLTRPKIVEEGGNLTYTRLVYPFPPTIADARRRPVNEICYAMQILSGFVAHNVTVAACGLVALLAMHACGQLQVLMAWLEKLVDGRENDVETLRQRLANVVEQHVRVINFISLTEDVLQEISLIEVVGCTINICFLGYYSMTEWDSKHPLKGFAYVILLTSVTFNIFIFCYIGELLAEETVKVSEKSYMIDWYRMPWKKNLVVPLMISMSRSTTKITAGNIIELSVSSFGNVIKTSFAYLNILRTLTM*
TRINITY_DN273_c0_g3_i2.p1	412	OR192	Complete		OR43A_DROME OR43A_DROME Q:196-410,H:164-374 23.721%ID E:5.84e-11 RecName: Full=Odorant receptor 43a; Eukaryota; Metazoa; Ecdysozoa; Arthropoda; Hexapoda; Insecta; Pterygota; Neoptera; Endopterygota; Diptera; Brachycera; Muscomorpha; Ephydroidea; Drosophilidae; Drosophila; Sophophora	PF02949.23 7tm_6 7tm Odorant receptor 90-399 E:4.3e-38	ExpAA=130.58 PredHel=6 Topology=i55-77o87-106i144-166o205-227i280-302o317-339i	KEGG:dme:Dmel_CG1854	GO:0032590 cellular_component dendrite membrane`GO:0016021 cellular_component integral component of membrane`GO:0005886 cellular_component plasma membrane`GO:0005549 molecular_function odorant binding`GO:0004984 molecular_function olfactory receptor activity`GO:0004888 molecular_function transmembrane signaling receptor activity`GO:0050911 biological_process detection of chemical stimulus involve…	GO:0004984 molecular_function olfactory receptor activity`GO:0005549 molecular_function odorant binding`GO:0007608 biological_process sensory perception of smell`GO:0016020 cellular_component membrane	ATGACCGGGACAGAGCTCGCTGCCGCGGAGAAATTCCGCAATCCAAGTTACAAGGACGACCTGAGCTTCAACGTGAGGTTCAACCTGTGGACGTTGAAGACAATCGGCACATGGCCAAGATCACTGAATCACACATTCCTCGAGACGATCCAACACGTCACACTGAACCTTCTCTGTTACGGTCTGCTCGCGTTCATCCTGATCCCCTGTAGCATGTTCATCGTCCTGGAGATCAAGGACTTTTACAATCAGCTGAAGCTCGGCAGCGCGCTCAGCTTCTTCATGATGGCGGTGATGAAGTACTGCGTCTTCATTGCCCGCGAGGCTGACATACGTAGATGCGTGAAACTGATGGAGAACGACTGGAAGAACGTGAGACACGAGGAGGATCGCGAGATC…	MTGTELAAAEKFRNPSYKDDLSFNVRFNLWTLKTIGTWPRSLNHTFLETIQHVTLNLLCYGLLAFILIPCSMFIVLEIKDFYNQLKLGSALSFFMMAVMKYCVFIAREADIRRCVKLMENDWKNVRHEEDREIMLKNASFSRRLIVICGAFMYGGVIFYYIALPLTRAKIVEEGGNLTYRRLVYPFPKVLLDARHSPINEIFYTIQLLSGFVAHNITVAACGLAALLAMHACGQLQVLMSWLEKLVNGRQNDDDSLDQRLANIVDQHVRIINFIALTENLLHEISLVEVVGCTLNICFLGYYSMMEWDPKQPVSGVTYIILLISVTFNIFIFCYIGELLAEQTIKVGEKSYMIDWHRIPWRKSFAIPLVISMSRSTTKLTAGNIIELSISSFGDVIKSS…
TRINITY_DN2778_c0_g1_i7.p1	406	OR162d	Complete		OR63A_DROME OR63A_DROME Q:197-400,H:207-414 23.077%ID E:7.23e-09 RecName: Full=Odorant receptor 63a; Eukaryota; Metazoa; Ecdysozoa; Arthropoda; Hexapoda; Insecta; Pterygota; Neoptera; Endopterygota; Diptera; Brachycera; Muscomorpha; Ephydroidea; Drosophilidae; Drosophila; Sophophora	PF02949.23 7tm_6 7tm Odorant receptor 73-393 E:2.5e-22	ExpAA=114.43 PredHel=5 Topology=i41-63o73-92i151-173o196-218i281-303o	KEGG:dme:Dmel_CG9969	GO:0032590 cellular_component dendrite membrane`GO:0016021 cellular_component integral component of membrane`GO:0005886 cellular_component plasma membrane`GO:0005549 molecular_function odorant binding`GO:0004984 molecular_function olfactory receptor activity`GO:0050911 biological_process detection of chemical stimulus involved in sensory perception of smell`GO:0007165 biological_process signal tr…	GO:0004984 molecular_function olfactory receptor activity`GO:0005549 molecular_function odorant binding`GO:0007608 biological_process sensory perception of smell`GO:0016020 cellular_component membrane	ATGTTTCAGAAGAATAAAAGACGGGCAAGCACTGTGTTTGATGTTCCCCATTATAGAGCGCTTAAAAAGTACTTATTATTCTTAGGACAGTTTCCAACTCAATCGCAATTGAGTAATAAATTTAACGTAATCTTAGTGACAGTTAGTCTACTTTCATGCTCTTATTTAGCGATTGGACAAATCTTTACATCAATAACCAAAAAGGATCTGGATGGGGCGTTGGAAGGCATACCTATAATGACTACTGTAGCAGCCGTCTTAATAAAATTGCTAAATCACGAAATTTACAAAAAAAATTTTGAAAAGATATTCGATGTTATAAAAGAAGACTGGAAATTGACAAACGATAAAAGTCAAGTTTCTATTCTCAAGGAAATTACTGAGCAAGGAAATAGGCTT…	MFQKNKRRASTVFDVPHYRALKKYLLFLGQFPTQSQLSNKFNVILVTVSLLSCSYLAIGQIFTSITKKDLDGALEGIPIMTTVAAVLIKLLNHEIYKKNFEKIFDVIKEDWKLTNDKSQVSILKEITEQGNRLGEIYRSRCYNPRFDKFSCMLSCMSGFIFIPLYPICLDFIMPLNETRHRQQLFRLTYFVDEEEYFYQIYFYTIWCSFAVVMIAITIDSLYIQIIHHDSALFTLCGQSIITATQSTVNETYTERFRQCLSIHKNAFQLFELLDTSSRKSYFCQILLTMIGMTVTAVKMVMNLHRPEEAFRFGLYLVAQQFHLLIITLPGQVITDHSFELSNYIYRSTWYNMPIEIQKILLTMQMRSSKSCKLTAGGIYEMNIENFGITFKTCVSYFTV…
TRINITY_DN28_c0_g1_i10.p1	408	OR91a	Complete		OR13A_DROME OR13A_DROME Q:7-404,H:7-412 23.333%ID E:9.17e-21 RecName: Full=Odorant receptor 13a; Eukaryota; Metazoa; Ecdysozoa; Arthropoda; Hexapoda; Insecta; Pterygota; Neoptera; Endopterygota; Diptera; Brachycera; Muscomorpha; Ephydroidea; Drosophilidae; Drosophila; Sophophora`OR13A_DROME OR13A_DROME Q:7-404,H:7-412 23.333%ID E:9.17e-21 RecName: Full=Odorant receptor 13a; Eukaryota; Metazoa; Ec…	PF08395.15 7tm_7 7tm Chemosensory receptor 35-400 E:2.6e-08`PF08395.15 7tm_7 7tm Chemosensory receptor 35-400 E:2.6e-08`PF02949.23 7tm_6 7tm Odorant receptor 75-392 E:1.5e-44`PF02949.23 7tm_6 7tm Odorant receptor 75-392 E:1.5e-44	ExpAA=144.91 PredHel=7 Topology=o10-27i34-53o68-90i127-146o177-199i272-294o299-321i	KEGG:dme:Dmel_CG12697	GO:0032590 cellular_component dendrite membrane`GO:0016021 cellular_component integral component of membrane`GO:0005886 cellular_component plasma membrane`GO:0005549 molecular_function odorant binding`GO:0004984 molecular_function olfactory receptor activity`GO:0050911 biological_process detection of chemical stimulus involved in sensory perception of smell`GO:0007165 biological_process signal tr…	GO:0050909 biological_process sensory perception of taste`GO:0016021 cellular_component integral component of membrane`GO:0004984 molecular_function olfactory receptor activity`GO:0005549 molecular_function odorant binding`GO:0007608 biological_process sensory perception of smell`GO:0016020 cellular_component membrane	AATATGAGCACGAAACATCATAAAGACATTTCTTTCAGATTAACAACTTTCTTTCTGAAAGTCGTTGGCCTGTGGTTACGCACTACCCGAGTTGAACAGTGGCTGAGAAATGCCGTAGTGGTGTATACTATTCTAACAATCATCTTCTCTGCGTGGACGCACTCGAGAGGCCTTTATTTCTCTTGGGGAGACTTTAGCATCTCCTCTTACATCTTGTGCAATTTATTGGGACTGTTCATAGTTTTCTTTAAAATCGTAACTGTATTTATATACAAGGAAAAATTCTTTCGTTTAATCGCACATATGCAAGAGAATTTCTGGCATTTCAATTACGATCAGCACGAGAACTCAATTCTAGCAGACGCGAAACGAATGTGCATCTATTTCGTCTGCGTCTTC…	NMSTKHHKDISFRLTTFFLKVVGLWLRTTRVEQWLRNAVVVYTILTIIFSAWTHSRGLYFSWGDFSISSYILCNLLGLFIVFFKIVTVFIYKEKFFRLIAHMQENFWHFNYDQHENSILADAKRMCIYFVCVFSIFSQFTIFSYMARPLISNVGKNKSERTLIFDMHLDLPLSTSPYYEIMYLIQTLALYQNGVCFLCIDDIYCIMCLHVASQFRILQYRIANVPSLKDKDKLDLDANESVSNKCYAIFKNCIQQHQTLIEFSTTLEEIFTIIVLGQVLTFSILICFIGYQALLVELPLSWRISLVLYLTSNIWQLWIFTYSCDFMAQESMNVANAAYTAPWIYLPMDRFGKMIRKDLQFVIMRSRRPSCLTACGFFPISLETFTKIMSSAMSYFTILK…
TRINITY_DN28556_c0_g1_i2.p1	352	OR43	Partial	C-terminus is truncated. STOP codon is missed	.	PF02949.23 7tm_6 7tm Odorant receptor 130-343 E:5.4e-22`PF02949.23 7tm_6 7tm Odorant receptor 130-343 E:5.4e-22	ExpAA=104.66 PredHel=5 Topology=i97-119o129-148i183-205o240-262i322-344o	.	.	GO:0004984 molecular_function olfactory receptor activity`GO:0005549 molecular_function odorant binding`GO:0007608 biological_process sensory perception of smell`GO:0016020 cellular_component membrane	ATGGCTATCGATCACGAAAAGAAAAAAAAGTATTCATCCAGTTTTGCGCTTGCGTCTCTTTCGGCGGCGTTCCGAGCACAGCCTCGGCGAGTCCAGTCGACGCTCGACGATCGAGGCGTCAGCATGCGATCCACCAGCTACGTCGACGATGGCTCTTCACCGAACAATCGTTACAAAACCGACGTACGTCGCGCGTTTCAGTTTTGTCACTGGGTCTGGAAGCCTTTGGGCATCTACGCCTTCATCTACGACCGCCCGAACAAATTCGAGAAAATGACGTCCGTGGCGTTGATCCTGATCAGCTGTTCAATCCTGCAATTCGTTATCGTGCCGTTCGGTTATTACACACTGTTCTACGAGAGGGACATTGACACGAAGATCAAATTCATGGGCCCGTTG…	MAIDHEKKKKYSSSFALASLSAAFRAQPRRVQSTLDDRGVSMRSTSYVDDGSSPNNRYKTDVRRAFQFCHWVWKPLGIYAFIYDRPNKFEKMTSVALILISCSILQFVIVPFGYYTLFYERDIDTKIKFMGPLTFCLTTLIKYGYLGIKSSEFGRCVKHVEEDWRMLRDDDHRAIMIRYLTMGRNLITLCAAFMYTGGLSYHTIMPLLSKRISENVTIRPLTYPGYEVFFDIQESPTYEIVYCMHCVYVLISGNITMAAYGLTAICTTHACGQIKIQTSRLKNLREDRKALENEIEDRLAVVVREHTKILRFTKHIETALQELFLIEVVISTLLICLLEYYCMIEWETSDSA
TRINITY_DN28784_c0_g1_i3.p1	278	OR141	Partial	C-terminus is truncated. STOP codon is missed	.	.	ExpAA=128.08 PredHel=6 Topology=o10-27i40-62o67-89i128-150o180-202i245-267o	.	.	.	ATGTTGAAACATCCAACGCCGGAAAGAATGATCAACATTATTTGGTTTAGCGTAGCTTCGTCTTTCTGTTGGCCGCTATCTACTTATAGCAGCAGAACACGAGTTTTTGTTTACAAAGTCTTGCGGATTATTAGCGTTATTAACGCCTGCATGCTGTTCCTGGCTTTGCTATATTCGGTTTATGTGCATTCAGACGATATAATTATTGTTTTTGAATCTGTCTGTCTGGTTCTAGCTGTGAGTCAACTTATGGTTCAGACTATTATATGCTCGGTCAATTACAAGTCTCTGCAACGTGTGATCGAACAAATGATAGACTATATTAAAGAGGCGCAGCAATACGAACGGGAGATTTTTTGCAAGCATATCGCGAGATGCAGCGTGTTTTATGGGAGTTCG…	MLKHPTPERMINIIWFSVASSFCWPLSTYSSRTRVFVYKVLRIISVINACMLFLALLYSVYVHSDDIIIVFESVCLVLAVSQLMVQTIICSVNYKSLQRVIEQMIDYIKEAQQYEREIFCKHIARCSVFYGSSMACMYLTAAAFSFGPAILPVSFPCEAEYPFRVNYTPVNVIIYMHQSILSFQCAAHMCVSILGASLLWYTAARFECLAIELKKSTNIRMLIVCIEKQLHLRRYAKEVINNFRFVVLCAIVISMIVLTLCGVTLIMNEKEEADLKEL
TRINITY_DN2884_c1_g1_i3.p1	262	TRINITY_DN2884_c1_g1_i3.p1	Partial	C-terminus is truncated. STOP codon is missed	.	.	.	.	.	.	ATGGCACACTTATTATCGACGAAAGTTTCCCCTTCGTTTCTACTTCTTCCGTTCATGGAGCGCATACAGGTGGTTGAAGCTCATCGTACATTCACAGAAACGAAACGACACGCGCTTGCGTTCTACCAATGTTGTGTCGAATGTTTCTCTCCTACCGATCAGTCGCCTCTGTGCACCAGAGCCATCAGTATGCACGTTCGATCATACGTCAAACTTGACGGACAACTGAGAAACGTCCACTATGAGAATGACATACATTACACGCTACAAATGTGCGAATGGCTGCTCAAACTAGTCGGAGTGTGGCCTCTGGTCAACAGTCACACATCGTTTCATCATATCTTCTTCGTGGAGAAGAATACGGACATGAGAGTGAAATTGATCGGCCCATTTAGTTTC…	MAHLLSTKVSPSFLLLPFMERIQVVEAHRTFTETKRHALAFYQCCVECFSPTDQSPLCTRAISMHVRSYVKLDGQLRNVHYENDIHYTLQMCEWLLKLVGVWPLVNSHTSFHHIFFVEKNTDMRVKLIGPFSFCFSSVVKYCYLGTKGHFFERCIQHVRKDWKTVHDPNYRTIMPGYDSFLDTQSSPTYEIIFSVHCFTGMIMCSITILSYSLAATFVTHICGQIQIQIARLHDLVNSKQRKYVGPDPLSIIVHDHAEILR*
TRINITY_DN2884_c1_g1_i4.p1	288	TRINITY_DN2884_c1_g1_i4	Partial	C-terminus is truncated. STOP codon is missed	.	.	ExpAA=55.47 PredHel=2 Topology=i116-138o217-239i	.	.	.	ATGGCACACTTATTATCGACGAAAGTTTCCCCTTCGTTTCTACTTCTTCCGTTCATGGAGCGCATACAGGTGGTTGAAGCTCATCGTACATTCACAGAAACGAAACGACACGCGCTTGCGTTCTACCAATGTTGTGTCGAATGTTTCTCTCCTACCGATCAGTCGCCTCTGTGCACCAGAGCCATCAGTATGCACGTTCGATCATACGTCAAAGTTGATGAACAACTGAGAAACGTTCATTATAAGAACGACATACATTACACACTGCAAATGTGCGAATGGCTGCTCAAACTAGTCGGAGTGTGGCCTCTGGTCAACACTCACACTAGAAGTAAACTACAACAACTATTTTCGATCGTTTTGATGAGCACGTGTTTCTCCAGTATACTGTTTGTCGTC…	MAHLLSTKVSPSFLLLPFMERIQVVEAHRTFTETKRHALAFYQCCVECFSPTDQSPLCTRAISMHVRSYVKVDEQLRNVHYKNDIHYTLQMCEWLLKLVGVWPLVNTHTRSKLQQLFSIVLMSTCFSSILFVVLTSFHHIFFVEKNTDMRVKLIGPFSFCFSSVVKYCYLGTKGHFFERCIQHVRKDWKTVHDPNYRTIMPGYDSFLDTQSSPTYEIIFSVHCFTGMIMCSITILSYSLAATFVTHICGQIQIQIARLHDLVNSKQRKYVGPDPLSIIVHDHAEILR*
TRINITY_DN2925_c0_g2_i1.p1	408	OR34	Complete		OR4_AEDAE OR4_AEDAE Q:86-405,H:88-404 23.353%ID E:1.27e-13 RecName: Full=Odorant receptor 4 {ECO:0000303|PubMed:25391959}; Eukaryota; Metazoa; Ecdysozoa; Arthropoda; Hexapoda; Insecta; Pterygota; Neoptera; Endopterygota; Diptera; Nematocera; Culicoidea; Culicidae; Culicinae; Aedini; Aedes; Stegomyia`OR4_AEDAE OR4_AEDAE Q:86-405,H:88-404 23.353%ID E:1.27e-13 RecName: Full=Odorant receptor 4 {ECO:0…	PF08395.15 7tm_7 7tm Chemosensory receptor 28-400 E:5.4e-09`PF08395.15 7tm_7 7tm Chemosensory receptor 28-400 E:5.4e-09`PF02949.23 7tm_6 7tm Odorant receptor 82-395 E:3.4e-37`PF02949.23 7tm_6 7tm Odorant receptor 82-395 E:3.4e-37	ExpAA=141.24 PredHel=6 Topology=i46-68o78-97i135-157o205-227i280-299o309-331i	KEGG:aag:5566400	GO:0016021 cellular_component integral component of membrane`GO:0005549 molecular_function odorant binding`GO:0004984 molecular_function olfactory receptor activity`GO:0007165 biological_process signal transduction	GO:0050909 biological_process sensory perception of taste`GO:0016021 cellular_component integral component of membrane`GO:0004984 molecular_function olfactory receptor activity`GO:0005549 molecular_function odorant binding`GO:0007608 biological_process sensory perception of smell`GO:0016020 cellular_component membrane	ATGGTCGCCATCGCAAATCAGCCGACCTGTTCACGGGACTTGATGTACAGTGTCCAGATAAATCGTTGGTTACTGAAACCGATCGGAGTCTGGCCAATCTCTCTGTGCGTCACCACAAGAGAAAAGATCAGTTCGATCATGCTCGCGTTGATCAGCTCCTTCCTGATAAGTTTCCTCTTGGTGCCATGCGCTCTGTGCACCATTCTCGAAACAGGCGACCTCGACACTAAAATCAAAATGATCGGCCCGCTCAGTTTCTGCGTGATGGCAGCGATCAAGTATTACATTCTGGTCTCTCGCGGCGCCAAGATTGGCAAATGCATCGAGGACATTCGCGCCGATTGGTGTCGCGCTCACTCGCGCGGAGAGGAGGACAGAAGGATCATGAGAGAGAACGCA…	MVAIANQPTCSRDLMYSVQINRWLLKPIGVWPISLCVTTREKISSIMLALISSFLISFLLVPCALCTILETGDLDTKIKMIGPLSFCVMAAIKYYILVSRGAKIGKCIEDIRADWCRAHSRGEEDRRIMRENARIGRSLATLCVGFMYSGGFFYTTVMPLCTKRTEIIDNETVRSQAFPIYRGLLDPRTSPSFEIVQLMQCLSGFVIYSVTVGACSLAAVFVMHACGQFGILVTRLQRLVDGLEREKDLDSRKQQLGDVVEHHLHILGFISQIEELLNEICFVELVGCTMNICFLGYYLLTEWEQSETIGTLTYCTLLISFTFNIFILCYIGEILSEQCKNIGLSAYMIDWYRLPRRKALGLILIFAVANNSTKLTAGKLVELSLGSFCSVLKSSLAYL…
TRINITY_DN2970_c0_g1_i2.p1	397	OR185	Complete		OR4_AEDAE OR4_AEDAE Q:177-392,H:193-401 24.215%ID E:3.34e-08 RecName: Full=Odorant receptor 4 {ECO:0000303|PubMed:25391959}; Eukaryota; Metazoa; Ecdysozoa; Arthropoda; Hexapoda; Insecta; Pterygota; Neoptera; Endopterygota; Diptera; Nematocera; Culicoidea; Culicidae; Culicinae; Aedini; Aedes; Stegomyia	PF02949.23 7tm_6 7tm Odorant receptor 65-385 E:6.1e-29	ExpAA=128.49 PredHel=6 Topology=i35-57o67-89i125-147o180-199i271-290o300-322i	KEGG:aag:5566400	GO:0016021 cellular_component integral component of membrane`GO:0005549 molecular_function odorant binding`GO:0004984 molecular_function olfactory receptor activity`GO:0007165 biological_process signal transduction	GO:0004984 molecular_function olfactory receptor activity`GO:0005549 molecular_function odorant binding`GO:0007608 biological_process sensory perception of smell`GO:0016020 cellular_component membrane	ATGGACAGCGCGCAGTACGGATACCTGCGATTGAACAAGTACCTGCTCTTTATAATGGGCATCTGGCCTTATCAAACCATTCAGCACAGAAGTCTCGCGTCGCTGATTTTCATTCCCGTCATTGTTGCCCAACTGATTCTACAGGCCGGCGGATTCGTGACTGCCATAATTGCCGACGATCTCGAAGCGTCTCTGGAAAGTTTCGCTCCTCTAATGATCAGCTTCATGTGTATCTCTAAGTATATCAATTTCTTTTACAATTTCGAGCAGATGAGACGTTTGCTGGACATAATGCAGGACGACTGGAGAATTTATAAAAAGCGGAGGAACGAGTATGATCTTCTTAGCGAGCAATACGCGATAGGGAAAAGATTTGTCACCGGTTTCGTAGTTTCTTTG…	MDSAQYGYLRLNKYLLFIMGIWPYQTIQHRSLASLIFIPVIVAQLILQAGGFVTAIIADDLEASLESFAPLMISFMCISKYINFFYNFEQMRRLLDIMQDDWRIYKKRRNEYDLLSEQYAIGKRFVTGFVVSLLGFVTPFATVPLVLNAADALGLCNISDDRPLAFRIEHFVNVDKYYNVLLIHSFFGTLGYTLIALAVNCMMVTYVIHESGLCEILRVRLENFVEIDTADVDLHPSKRDDKWYENAKGCVLLHKHIIEFANILEDANTTCYFIIIGFDMICISFTQFQTVINLENDPPLALRYVSLSVCLLCDLLFISWPGQRLTNSSERIFEFATNGKWYQSSISCRKLLTMMLARSLRPLKLTACKFYTLNLQSFSTVARTSFSYCMVLCSLQ*
TRINITY_DN3115_c0_g1_i3.p1	376	OR129	Complete		OR4_AEDAE OR4_AEDAE Q:160-371,H:183-401 23.246%ID E:1.66e-13 RecName: Full=Odorant receptor 4 {ECO:0000303|PubMed:25391959}; Eukaryota; Metazoa; Ecdysozoa; Arthropoda; Hexapoda; Insecta; Pterygota; Neoptera; Endopterygota; Diptera; Nematocera; Culicoidea; Culicidae; Culicinae; Aedini; Aedes; Stegomyia	PF02949.23 7tm_6 7tm Odorant receptor 58-364 E:3.4e-32	ExpAA=151.55 PredHel=6 Topology=i21-43o58-80i124-146o182-204i247-269o279-301i	KEGG:aag:5566400	GO:0016021 cellular_component integral component of membrane`GO:0005549 molecular_function odorant binding`GO:0004984 molecular_function olfactory receptor activity`GO:0007165 biological_process signal transduction	GO:0004984 molecular_function olfactory receptor activity`GO:0005549 molecular_function odorant binding`GO:0007608 biological_process sensory perception of smell`GO:0016020 cellular_component membrane	ATGGCAGCAGTTAATACGATCAGTCCATCTGTTAAGTTTGGTCTTCATTGTGCCGGACTTTTGCCAGGAGTACGGCTTTCAGTTCTATATAAACTTTACTGGGTGATACTTTTTAGTGTATTTCATACTCAACAATACAATTATTTAATCCAGAATTACGAATTTCATACTTTTATAGAAATAATAGATAATGTAGGCATTTGTCTGCCGTTCAGTTTAACATATATCAAAGTATTTATCGTTTGGATACATCAAAACCTTCTTCGCAATATTTTATCAACTATGGAAAAAGACTGCCAAAGATATGCTGTTATAGATACAAATAATGTAATATCGAAAACAGCACATTGGTCTTATCGTTCAACGACCGCTATAATAAGTATCAGCGTAATAGCTCCA…	MAAVNTISPSVKFGLHCAGLLPGVRLSVLYKLYWVILFSVFHTQQYNYLIQNYEFHTFIEIIDNVGICLPFSLTYIKVFIVWIHQNLLRNILSTMEKDCQRYAVIDTNNVISKTAHWSYRSTTAIISISVIAPVFYAIGIFGSPEVSATSHRKLLFKMDFPFDTDKSPVFELVIFGQYVYHVSSAFVYSVLSGSLLMLVLHVGCQIDIICQTLMETPYESEKQLKFFISRHQEIIIFAQKIEKLFTYIALSQLVTNTLITCCLGYLMVISLRINSGFALFVKYVIVYVACALDAFLYCFAGEYLSTKSKLLGDTAYDLLWYKMRPKETRFLIPVILRSQSGFILTFGKFASLSMGSFTAIMKASGSYISVLLAMS*
TRINITY_DN3228_c1_g1_i1.p1	429	Or110	Complete		OR13A_DROME OR13A_DROME Q:43-403,H:48-394 24.359%ID E:2.49e-12 RecName: Full=Odorant receptor 13a; Eukaryota; Metazoa; Ecdysozoa; Arthropoda; Hexapoda; Insecta; Pterygota; Neoptera; Endopterygota; Diptera; Brachycera; Muscomorpha; Ephydroidea; Drosophilidae; Drosophila; Sophophora`OR13A_DROME OR13A_DROME Q:43-403,H:48-394 24.359%ID E:2.49e-12 RecName: Full=Odorant receptor 13a; Eukaryota; Metazoa…	PF02949.23 7tm_6 7tm Odorant receptor 65-406 E:2.1e-35`PF02949.23 7tm_6 7tm Odorant receptor 65-406 E:2.1e-35	ExpAA=120.52 PredHel=3 Topology=i37-59o74-91i126-148o	KEGG:dme:Dmel_CG12697	GO:0032590 cellular_component dendrite membrane`GO:0016021 cellular_component integral component of membrane`GO:0005886 cellular_component plasma membrane`GO:0005549 molecular_function odorant binding`GO:0004984 molecular_function olfactory receptor activity`GO:0050911 biological_process detection of chemical stimulus involved in sensory perception of smell`GO:0007165 biological_process signal tr…	GO:0004984 molecular_function olfactory receptor activity`GO:0005549 molecular_function odorant binding`GO:0007608 biological_process sensory perception of smell`GO:0016020 cellular_component membrane	ATGATCGACGATAACGCGAAACGCGAATTCGAAGCGGCGATCGGTTTGAATTTGGCACTGCTGAAATTTTCCGGCGTCGTCTCGTACGAGAAACGGCTGGTCAATAGAAACGTCTTGGCCGGCTTGGCATTGTTTTTCTTGACAATCTTCTCCATCTCGTACGTGTACGAGTTTGCAACGAATCTGAACGACGTGGCCAGTATGTTAGAATCATTCTCGTTGATCATCCAGCTCGTAGGCGGGCAAACGCGATTCATGACTGTACTGTGGTTTCGCGACTCCTGCCACGCGATGTTGAACGTTTGCGAGTACTTCTGGTCGACCCTGAACTCGTACGAGAAACAAATCGTCCGAAGTTACACGAACAAAGCGAGACTGTTGACTAGTTTTTACGTAGCC…	MIDDNAKREFEAAIGLNLALLKFSGVVSYEKRLVNRNVLAGLALFFLTIFSISYVYEFATNLNDVASMLESFSLIIQLVGGQTRFMTVLWFRDSCHAMLNVCEYFWSTLNSYEKQIVRSYTNKARLLTSFYVAICVLTIILVLLSTLMSNLIVGPKLNLENVTARENASSLAPSEANRASLNATENKRHLPYAFFIDVQETPWYEVLYVLQITFMTNVGFTCVGADTIGPLFILITCGYFDTIRSRIENLLEPSSSIAVETDRAESSRNVDTKKLRTCVIHHQLLLKFCKDIQQLMSLVFLTQLFGSTYNISLVGLELVSDNPDKSKFTVVVIIIVQLFICNWPPDLLLSKSEAISHAAYSIPWYQYPCSLRNPTSLLMIRSQRPVRLTAGKFVALSLE…
TRINITY_DN3451_c0_g1_i1.p1	391	OR73	Complete		OR1_ANOGA OR1_ANOGA Q:148-390,H:160-417 26.357%ID E:3.65e-23 RecName: Full=Odorant receptor Or1; Eukaryota; Metazoa; Ecdysozoa; Arthropoda; Hexapoda; Insecta; Pterygota; Neoptera; Endopterygota; Diptera; Nematocera; Culicoidea; Culicidae; Anophelinae; Anopheles	PF02949.23 7tm_6 7tm Odorant receptor 63-378 E:3.1e-49	ExpAA=112.00 PredHel=4 Topology=i34-56o66-85i259-281o291-313i	KEGG:aga:AgaP_AGAP009640	GO:0016021 cellular_component integral component of membrane`GO:0005886 cellular_component plasma membrane`GO:0005549 molecular_function odorant binding`GO:0004984 molecular_function olfactory receptor activity`GO:0050911 biological_process detection of chemical stimulus involved in sensory perception of smell`GO:0042048 biological_process olfactory behavior`GO:0007608 biological_process sensory …	GO:0004984 molecular_function olfactory receptor activity`GO:0005549 molecular_function odorant binding`GO:0007608 biological_process sensory perception of smell`GO:0016020 cellular_component membrane	ATGCACAGACTTCCTCTGTCGTTCGCGCTGCTCACCATCTCCGGCTACTGGAGACCAACAAAATGGCCGGCCACTTCGCTCAAATCTCGATTGTACAACGTTTACTCGGTGTTGATGATCTCGCTACTGTACTTCTTCGCCTTTTGTATCTGCGTAGACTCGTTCACTAGCAAGAATCTGAAGATCATGTCCGACAAATTTTCTCTGTGCGTCTCGGTGGTAGGCGTCTGTCTCAAAGTAGCCAATCTCTTTCTTCGACGGGGGAAGATCATAAACGTGATGAATATTCTGTTGAACGAGAATTGTGTGGCGAGAGACGACCAGGAGAAGCTGATCCAACGAAAGAGCGACAACCATGCCAGAAAACTAGCGATATACTGCGAGATTCTGAACGAGTCC…	MHRLPLSFALLTISGYWRPTKWPATSLKSRLYNVYSVLMISLLYFFAFCICVDSFTSKNLKIMSDKFSLCVSVVGVCLKVANLFLRRGKIINVMNILLNENCVARDDQEKLIQRKSDNHARKLAIYCEILNESTVFFATVGQYNKLISTRGLPLSDWMPYDLRSSIQLYTISLAYQTIGLFICANASVANETLIAGLMIQIGAQFEIFCHRLKNLSSLVTATRSNSVSDEEFKIRCRRILEDLVEHHLEIYEFAETVNGVFQYMIFLQFSISSVVLCLSIYKLSTIDPFSMNFVWSGSYLCCMLMQVYLYCWFGNEMMLKSKKVSDAIYEMDWMTLPADLMKDLLLVLVRTKRPVKMTSGHVVVLSVDSFTTIMKMTYSSYNLLSNSTSK*
TRINITY_DN3537_c0_g3_i1.p1	405	OR3	Complete		OR13A_DROME OR13A_DROME Q:152-403,H:133-409 25.177%ID E:5.15e-12 RecName: Full=Odorant receptor 13a; Eukaryota; Metazoa; Ecdysozoa; Arthropoda; Hexapoda; Insecta; Pterygota; Neoptera; Endopterygota; Diptera; Brachycera; Muscomorpha; Ephydroidea; Drosophilidae; Drosophila; Sophophora	PF02949.23 7tm_6 7tm Odorant receptor 87-394 E:6.7e-27	ExpAA=137.83 PredHel=6 Topology=i20-37o50-72i139-161o207-229i277-299o304-326i	KEGG:dme:Dmel_CG12697	GO:0032590 cellular_component dendrite membrane`GO:0016021 cellular_component integral component of membrane`GO:0005886 cellular_component plasma membrane`GO:0005549 molecular_function odorant binding`GO:0004984 molecular_function olfactory receptor activity`GO:0050911 biological_process detection of chemical stimulus involved in sensory perception of smell`GO:0007165 biological_process signal tr…	GO:0004984 molecular_function olfactory receptor activity`GO:0005549 molecular_function odorant binding`GO:0007608 biological_process sensory perception of smell`GO:0016020 cellular_component membrane	ATGGCAAAGAGAAAGGGAGAGACGGACGAAGAGAGAATGAAAGAGGAGCTGAAGCGTGGTTTAAGATACGTGGAGCCTTTCGTTACAGCACTCGGTGCCTGGCCACTTGGACCTGAATCGGCTTCGTTTTTTAAGATATTACAGCGGTTCATAGCTATCATTTACATTTTTTTGGTGTCCTTCACCATCTGGCCAAGTTTTTATTACGTATTCTTCAAGGAGAGAGACAGCAAGACGAGACTGAAGCTGATATCGCCGGTGCTGCACAGTATGTTCCAACTGGCCCAATACATCGTCGTACTGAGCAAAATGAAGAATATAAGAGTGGCGTTGAACGATATAAGGAACGACTGGATGCATACCACAGAAGAAAATCGGCAGTTCTTCCGCGAGTGCGCC…	MAKRKGETDEERMKEELKRGLRYVEPFVTALGAWPLGPESASFFKILQRFIAIIYIFLVSFTIWPSFYYVFFKERDSKTRLKLISPVLHSMFQLAQYIVVLSKMKNIRVALNDIRNDWMHTTEENRQFFRECAKVGNKIISILVIGVWGGGVAFRIMLPLLKGRIVLPDNTTVRLLPCPTYLPFVNEQVTPYYEIIFTLQALGGICNYIVVTSSTAIIMMISLHVCGLIRILRKKMIDLTEKSNINEVTIQRNIITVVEYHTKIKTFFSNGQTITEYICFLSLANSVFLMCLLGYGIILEWQNFNASAVVVYLILISTFLFSSFIICSIGQILLDESDNFAQTCVTLDWYSFPPKKARYLILIIIMSNYPIKLTAMKVVDISLSTYTNIVKMTVGYINM…
TRINITY_DN3639_c0_g2_i3.p1	409	OR190	Complete		OR22C_DROME OR22C_DROME Q:206-397,H:186-395 22.066%ID E:1.96e-07 RecName: Full=Odorant receptor 22c; Eukaryota; Metazoa; Ecdysozoa; Arthropoda; Hexapoda; Insecta; Pterygota; Neoptera; Endopterygota; Diptera; Brachycera; Muscomorpha; Ephydroidea; Drosophilidae; Drosophila; Sophophora	PF02949.23 7tm_6 7tm Odorant receptor 81-389 E:1.4e-25	ExpAA=131.02 PredHel=6 Topology=i52-71o81-100i141-163o208-230i278-300o310-329i	KEGG:dme:Dmel_CG15377	GO:0032590 cellular_component dendrite membrane`GO:0016021 cellular_component integral component of membrane`GO:0005886 cellular_component plasma membrane`GO:0005549 molecular_function odorant binding`GO:0004984 molecular_function olfactory receptor activity`GO:0050911 biological_process detection of chemical stimulus involved in sensory perception of smell`GO:0007608 biological_process sensory p…	GO:0004984 molecular_function olfactory receptor activity`GO:0005549 molecular_function odorant binding`GO:0007608 biological_process sensory perception of smell`GO:0016020 cellular_component membrane	CAACAAAGTACTGCGATGAACGCAGCTATATTAAATTGCAACATTCACGTGTCACAGGGACACATGAACGAAAAAGTGAAAGACGTGTTCTTACTGAACGAGCGCATCTTTGAGATATGCGACTCATGGCCCTTGAGAAAAAGGTACACGAGATTCATCATGTACATGTCCTATCTCAGTGTTCACATGGTCATAATGTACATGGACCTAATCGAGTCGTTTGGCAATCTCGAATCAATGGTGGAGAACATTATAGACACGACCGTGGCCACGGCTACGTATTTCTTCTTATTTTTATTCCGATTCAACAAACTGATCGAACGGGCGATCGTCACTGTGAAGCAAGAAATGACCACGTGCAAGTTCGAGACATTGGAGGAGATGCGCTTGTACCTCGCG…	QQSTAMNAAILNCNIHVSQGHMNEKVKDVFLLNERIFEICDSWPLRKRYTRFIMYMSYLSVHMVIMYMDLIESFGNLESMVENIIDTTVATATYFFLFLFRFNKLIERAIVTVKQEMTTCKFETLEEMRLYLAYHNISDKFGRYAISTTLVIATLWYLTPMLHLLKPQSGQSNESSSDYKLPFRVHAFLDYQDDFQNFVIMYLYQFPLVFIALNHISAISILVNLVLHICGKFSILSYRIRNISTNVNVHLDNVIEEFVVAHIKLTTTVNSINSAFQIFFLLELSQTSIRMAVLIYMMLLNPSENFVNTLTYGLYISIVVSILYLYSFVGERLSNESTKVSEAFYITDWNDLSVRNQKLFLLVMSVGRRTLHITAGKFYIFSLNGFIGVSKYQNTYVCA…
TRINITY_DN36571_c0_g1_i2.p1	408	OR86	Complete		OR13A_DROME OR13A_DROME Q:9-403,H:8-408 25.899%ID E:6.86e-23 RecName: Full=Odorant receptor 13a; Eukaryota; Metazoa; Ecdysozoa; Arthropoda; Hexapoda; Insecta; Pterygota; Neoptera; Endopterygota; Diptera; Brachycera; Muscomorpha; Ephydroidea; Drosophilidae; Drosophila; Sophophora	PF02949.23 7tm_6 7tm Odorant receptor 70-395 E:2.1e-33	ExpAA=144.01 PredHel=3 Topology=i39-56o69-91i275-297o	KEGG:dme:Dmel_CG12697	GO:0032590 cellular_component dendrite membrane`GO:0016021 cellular_component integral component of membrane`GO:0005886 cellular_component plasma membrane`GO:0005549 molecular_function odorant binding`GO:0004984 molecular_function olfactory receptor activity`GO:0050911 biological_process detection of chemical stimulus involved in sensory perception of smell`GO:0007165 biological_process signal tr…	GO:0004984 molecular_function olfactory receptor activity`GO:0005549 molecular_function odorant binding`GO:0007608 biological_process sensory perception of smell`GO:0016020 cellular_component membrane	ATGAATTCTATCGATGAAAAAACGAGGGATTTGTCGATCACTATCGTGTCCTTTTACATGAGAATAGCTGGCTTTTGGCTGTCAAAGAACTATGCGGAAGAACGCCGGAGGAAGTTTGCTGCAACATATTCGGTCAGCGCGGTCGTATTCGCTGTCGGGGTCGTGATAAGGGATTTGTATTTTAGTTGGGGTGACTTTAGCGATACTATATACACCATGTGCAACGTAGTGACCGTCGTTCTAGTTTTACTTAAATTTTTGGTTTCGCTTACCTATAGAAAGGAACTGATCGGCTTGATACAGTACGCGAAAACGAACTTTTGGCACTCGAATTACGACTCGTACGAGCAAATGATTGTGGATAAGTGTAAACGTTCGTGTATGACTCACGTTTGTATT…	MNSIDEKTRDLSITIVSFYMRIAGFWLSKNYAEERRRKFAATYSVSAVVFAVGVVIRDLYFSWGDFSDTIYTMCNVVTVVLVLLKFLVSLTYRKELIGLIQYAKTNFWHSNYDSYEQMIVDKCKRSCMTHVCIFTCLVQGTVFSYLVEPIKENIGRNDTDRILPFNLWLNNTLYYTTPYFEIQFTLEILSLYHVGVCYLCFDNILCIINLHTAGQFRILQYRFANMCNTNDLEKFHEVSEKSSYSMYKYRRLKVYIQQHQMLIGYCKSLEHVFNLIVFWQVSLFSLLICLDGYLALTSGIPFTRRLVFTIHMMGSTYQLLMFTYSCDTLIRDSSNVGIAVYGSLWSLLPMDKYGKMLRRDMMLVILRSKTPCCLTASGFFIVSLETYTRILSTAVSYFT…
TRINITY_DN36571_c0_g1_i2.p2	403	OR188	Complete		OR13A_DROME OR13A_DROME Q:200-400,H:196-409 28.505%ID E:1.3e-21 RecName: Full=Odorant receptor 13a; Eukaryota; Metazoa; Ecdysozoa; Arthropoda; Hexapoda; Insecta; Pterygota; Neoptera; Endopterygota; Diptera; Brachycera; Muscomorpha; Ephydroidea; Drosophilidae; Drosophila; Sophophora	PF02949.23 7tm_6 7tm Odorant receptor 80-390 E:3.1e-47	ExpAA=119.28 PredHel=3 Topology=i42-64o74-96i137-159o	KEGG:dme:Dmel_CG12697	GO:0032590 cellular_component dendrite membrane`GO:0016021 cellular_component integral component of membrane`GO:0005886 cellular_component plasma membrane`GO:0005549 molecular_function odorant binding`GO:0004984 molecular_function olfactory receptor activity`GO:0050911 biological_process detection of chemical stimulus involved in sensory perception of smell`GO:0007165 biological_process signal tr…	GO:0004984 molecular_function olfactory receptor activity`GO:0005549 molecular_function odorant binding`GO:0007608 biological_process sensory perception of smell`GO:0016020 cellular_component membrane	ATGATGAAAGACAGTAAAGACACAAGAATGGCAATGGCACAGTCAAACTACTTTTCAATCAAGCTTACACGATTCCTCATGAAAATCATTGGTTTCTGGACAGTCTATACGAGAAAAGAGAAGTTGATGTTACGGGTCAATTATTTCTATATGTTATTCATTCTTTCTATATCTATAACGAACCAATCGATTGATCTTTATTATTGTCGACATGATCTTTACGAAGCAACATACACTGCTACTACGGCAATACCTCTTTTAATAGCAACGGTAAAGGCCATCACATTTACTGTCCGAAAACCAGAGATAACGTGGTTACTCGAACGGAGCCAGAAATACTTTTGGTACAAGAAATACAACGCATTTGAGAAAAAAATCATGGACAAACTCAATAAAAAA…	MMKDSKDTRMAMAQSNYFSIKLTRFLMKIIGFWTVYTRKEKLMLRVNYFYMLFILSISITNQSIDLYYCRHDLYEATYTATTAIPLLIATVKAITFTVRKPEITWLLERSQKYFWYKKYNAFEKKIMDKLNKKSMLYMGSYTFFIYGTAVVYTVYPLFANIGRTGEDRILPFHFRLFKIPATRTPYYEIIFGVEVMSALHSGICFCCFDNLLCVLTLHVGGQFKILQNRLETIFGNFSERKSFETYEEFKECIIYHHLLITYVEKLECVFSFPLMFQLLMSSIVLCLSGFQLTMASEELVKKYLFLSYAISGIVQVYMITRICDDIMEESSSIGNAIYNCSWERTSYIMFNKFRKDMITVMIRTKYPCYLTAAKFFPISLKSFTNVMSTTASYFTLLQT…
TRINITY_DN3664_c1_g3_i2.p1	226	OR173d	Partial	C-terminus is truncated. STOP codon is missed	.	.	ExpAA=84.81 PredHel=4 Topology=i44-64o74-92i129-151o190-212i	.	.	.	ACTAACTTTACGTACATGATTATGGATTGGCAAACACTCGAGGATCAATATCTCGGAGACATGAAATTTTTCATGCAGCTTGTCGGTATATGGCCATATCAGGAAAGATTCCTTAAATTTTCTACACGACTTTTTTCATTTCTTGTGGTAATTTATGCCCTTATAACCGAGATATCACGGGTAGTAGTATTTTATAATACGAAAGTGCTATTGGATCAGATGGTGTATCTGGATATAATTATAATCATTTTCGCCAAACAATATCAATACGTACTGAATGCAACGAAATTAAAAGAACTTTTACGCGAAATCGTGGTCGACCGCATGCTGGGGTATCCGAAGGAAGAACTAGAGATTTTGGATAGTTACTTTAACAAGGCGGTATACTTCTGCTTCGTG…	TNFTYMIMDWQTLEDQYLGDMKFFMQLVGIWPYQERFLKFSTRLFSFLVVIYALITEISRVVVFYNTKVLLDQMVYLDIIIIIFAKQYQYVLNATKLKELLREIVVDRMLGYPKEELEILDSYFNKAVYFCFVYKGIVCFSALAYIMTPAIPPVLNIIKPLNESRSHEFIYPAHYFVDEQRYYYAITTHMAIGVLILMTVYIASDLCFIYVIHHGCALLTISGYRF
TRINITY_DN3706_c0_g2_i4.p1	285	OR16b	Partial	C-terminus is truncated. STOP codon is missed	OR85B_DROME OR85B_DROME Q:89-281,H:193-385 27.136%ID E:2.22e-10 RecName: Full=Odorant receptor 85b; Eukaryota; Metazoa; Ecdysozoa; Arthropoda; Hexapoda; Insecta; Pterygota; Neoptera; Endopterygota; Diptera; Brachycera; Muscomorpha; Ephydroidea; Drosophilidae; Drosophila; Sophophora`OR85B_DROME OR85B_DROME Q:89-281,H:193-385 27.136%ID E:2.22e-10 RecName: Full=Odorant receptor 85b; Eukaryota; Metaz…	PF02949.23 7tm_6 7tm Odorant receptor 5-274 E:4.7e-28`PF02949.23 7tm_6 7tm Odorant receptor 5-274 E:4.7e-28`PF08395.15 7tm_7 7tm Chemosensory receptor 60-280 E:1.1e-07`PF08395.15 7tm_7 7tm Chemosensory receptor 60-280 E:1.1e-07	ExpAA=92.19 PredHel=4 Topology=i20-42o81-103i159-178o188-210i	KEGG:dme:Dmel_CG11735	GO:0032590 cellular_component dendrite membrane`GO:0016021 cellular_component integral component of membrane`GO:0005886 cellular_component plasma membrane`GO:0005549 molecular_function odorant binding`GO:0004984 molecular_function olfactory receptor activity`GO:0050911 biological_process detection of chemical stimulus involved in sensory perception of smell`GO:0007165 biological_process signal tr…	GO:0004984 molecular_function olfactory receptor activity`GO:0005549 molecular_function odorant binding`GO:0007608 biological_process sensory perception of smell`GO:0016020 cellular_component membrane`GO:0050909 biological_process sensory perception of taste`GO:0016021 cellular_component integral component of membrane	AACGACAGTGATCGCGAGATCATGATAACGAACGCGAATTTCGGACGAAAATTGGTGATGGTCTGCACGTTCTTCATGTACAGCGGCTTCGCTTTTTATTACATCGCCATACCTATCAGCGTGGGCAAAGTAGCAACGGCGAATGAAAATGTCACCTTCGTTCCATTGGTGTTCCCTTTCTCGAGTTACGTCGCCGACACGCGACACAGTCCAGGCAACGAGATCGTCTTTTCGATTCAATTGGTGGCTGGATGCCTGATGCATGGCATAACGTCGGCCGCTTGCAGTTTAGCAGCTGCTTTCGCGGTTCACACTTGCGGGCAAATACAGGTGATGATGAACTGGCTGAAGCATCTGATTGACGGCCGATCGGACATGAGCGAACGTTTGGACGACAGA…	NDSDREIMITNANFGRKLVMVCTFFMYSGFAFYYIAIPISVGKVATANENVTFVPLVFPFSSYVADTRHSPGNEIVFSIQLVAGCLMHGITSAACSLAAAFAVHTCGQIQVMMNWLKHLIDGRSDMSERLDDRIADIVRQHVRILKFLTLTERTMQQVSFAEFLGCTLDICLVGYYVIMELKSNDVTSAVTYMILLVSLTFNIFIFCYIGEMVADECRKIGEMSYMIEWYRLPGNKKLCCVLIIAMSNCSIKLTAGNIVDLTISTFTDVVKTAVTFLNVLRKTT*
TRINITY_DN3706_c0_g6_i1.p1	414	OR21	Complete		OR4_AEDAE OR4_AEDAE Q:95-412,H:87-404 18.788%ID E:1.39e-08 RecName: Full=Odorant receptor 4 {ECO:0000303|PubMed:25391959}; Eukaryota; Metazoa; Ecdysozoa; Arthropoda; Hexapoda; Insecta; Pterygota; Neoptera; Endopterygota; Diptera; Nematocera; Culicoidea; Culicidae; Culicinae; Aedini; Aedes; Stegomyia	PF02949.23 7tm_6 7tm Odorant receptor 93-403 E:1.9e-30	ExpAA=136.87 PredHel=6 Topology=i57-79o90-109i147-169o208-230i288-307o317-339i	KEGG:aag:5566400	GO:0016021 cellular_component integral component of membrane`GO:0005549 molecular_function odorant binding`GO:0004984 molecular_function olfactory receptor activity`GO:0007165 biological_process signal transduction	GO:0004984 molecular_function olfactory receptor activity`GO:0005549 molecular_function odorant binding`GO:0007608 biological_process sensory perception of smell`GO:0016020 cellular_component membrane	ATGATGCAAAAATTGGAAACGAAGGGCGCGTCGTGTCTCGCGGCGACGGTTCACGACTACAAGGTGAACATGAATTTAAGCATTCAGTGGACCCGCTGGATCTTGAAGCCGATCGGCGTCTGGCCAAACGCCACCGACGCCTCCGCAGCAAAGAGATACCTTTCTCGCTTGATAAACGCCATCTGCTACAGCCTGATCTTTTTCCTCTTAGTCCCATGCAGTCTTTACCTGGTTCTCGAGGTGAAGGACGTTTACAACAGAATCAAATTATTCGGCCCGTTGAGCTTCTGCGTGATGGCGTTCCTCAAGTATCACCTTCTCATCCTTCACGAGGGTGACATTCGCGAGTGCGTGAAACGCATCGAATGGGACTGGAAGAACATCACGTACACTCAGGAC…	MMQKLETKGASCLAATVHDYKVNMNLSIQWTRWILKPIGVWPNATDASAAKRYLSRLINAICYSLIFFLLVPCSLYLVLEVKDVYNRIKLFGPLSFCVMAFLKYHLLILHEGDIRECVKRIEWDWKNITYTQDRELMITYANFGRKLVVICAFFMYSGFAFYYVAIPVSVGRIAAEDANVTFIPAVFPFSRFIVDTRYSPVNEIVFSLQLMAGCLMHSITSAACSLAAVFAMHTCGQMEVLMSWLKHLVDGRSDMNNSVDNRIASVVGQHVRILKFLALTEKTLQQVSFVEFLGCMLNICLLGYYVIVEWSSSHLTSAITFFILLISLTFNIFIFCYIGELVAEQCKKIGETSYMVDWYRLTGSKKLCFVLIISMANSSIKLTAGNMVELCLTTFSDIV…
TRINITY_DN37085_c0_g1_i1.p1	413	OR117	Complete		OR1_ANOGA OR1_ANOGA Q:133-408,H:133-413 25.874%ID E:2.82e-22 RecName: Full=Odorant receptor Or1; Eukaryota; Metazoa; Ecdysozoa; Arthropoda; Hexapoda; Insecta; Pterygota; Neoptera; Endopterygota; Diptera; Nematocera; Culicoidea; Culicidae; Anophelinae; Anopheles	PF02949.23 7tm_6 7tm Odorant receptor 74-400 E:7.6e-47	ExpAA=146.27 PredHel=6 Topology=i41-60o75-97i138-160o182-204i280-302o317-336i	KEGG:aga:AgaP_AGAP009640	GO:0016021 cellular_component integral component of membrane`GO:0005886 cellular_component plasma membrane`GO:0005549 molecular_function odorant binding`GO:0004984 molecular_function olfactory receptor activity`GO:0050911 biological_process detection of chemical stimulus involved in sensory perception of smell`GO:0042048 biological_process olfactory behavior`GO:0007608 biological_process sensory …	GO:0004984 molecular_function olfactory receptor activity`GO:0005549 molecular_function odorant binding`GO:0007608 biological_process sensory perception of smell`GO:0016020 cellular_component membrane	ATGGACATTTTTACGGAGAGACAAGTTAAGTTAAGAAAAATCAGCCCCAATAAGCATTTGCAAAATAGTTTATCGATCATTTACTATTTGGGATTTTGGTCGGAATGGGCTAAGTATAAGTATTTGTATAATATATACACGGCTTGTAGTTTAATATTTTTGTTAGTAATTACTATGGCAAGCGAAATCATGTACGTTATTGTAAATTGGGGAAATCTAGAGCTAATGATGGCCGCTGTACCTTTCATTATGACATATTCTACGTATGCCGCAAAGATAATTTATATTATTCGTCATCAGAAACGTATCAAAGATCTTATCGATATAACAAACACCGAAATGTTCAATCGAGATAACAATAAATACGAGCGTATCGTAACGTATTATACTTGGCAAGGA…	MDIFTERQVKLRKISPNKHLQNSLSIIYYLGFWSEWAKYKYLYNIYTACSLIFLLVITMASEIMYVIVNWGNLELMMAAVPFIMTYSTYAAKIIYIIRHQKRIKDLIDITNTEMFNRDNNKYERIVTYYTWQGIFHHIAYQSFGGIAVISWGCTPILYLANKASKQLPMAGWFPYNVTSTPAFEITCLHQLIVVFISCINNIAIDTLITGLIMTACCQLTILNYNISSIHCTVEKEHIILSDNFGIGTLTLEVYNKLYEDLKHCVKHSIMIFDFSKQVQNIFSTLIFFQLLVNCIIVCLTAFNISQMKDYAPSELSGALLYMCCMTYQIFIYCWHGNELYLHSIKICLSAYANNWWNNSKNFNHSLLIIMTRTQWPIIITVGNIMDLSLRNFVLILRMS…
TRINITY_DN3728_c0_g1_i3.p1	390	OR70	Complete		OR2A_DROME OR2A_DROME Q:17-389,H:8-397 21.717%ID E:1.4e-19 RecName: Full=Odorant receptor 2a; Eukaryota; Metazoa; Ecdysozoa; Arthropoda; Hexapoda; Insecta; Pterygota; Neoptera; Endopterygota; Diptera; Brachycera; Muscomorpha; Ephydroidea; Drosophilidae; Drosophila; Sophophora	PF02949.23 7tm_6 7tm Odorant receptor 80-379 E:5.1e-54	ExpAA=135.65 PredHel=6 Topology=i48-70o85-104i142-164o200-222i261-283o298-315i	KEGG:dme:Dmel_CG3206	GO:0032590 cellular_component dendrite membrane`GO:0016021 cellular_component integral component of membrane`GO:0005886 cellular_component plasma membrane`GO:0005549 molecular_function odorant binding`GO:0004984 molecular_function olfactory receptor activity`GO:0004888 molecular_function transmembrane signaling receptor activity`GO:0050911 biological_process detection of chemical stimulus involve…	GO:0004984 molecular_function olfactory receptor activity`GO:0005549 molecular_function odorant binding`GO:0007608 biological_process sensory perception of smell`GO:0016020 cellular_component membrane	ATGATTGAGATGTCGAATTTTCGTCGACACAGGTCGCCAAGTGGAGTGAAAATCGCGATGCACGCTTTACGATGGACGTTCAGACTTTTCGTCGCTAGCGGGTGCTTTCTACCTCCGACGTTGAAATCTCCGATGAAACGGCTTCTCTACAACTTGTACACGGTGTTCGTGACGTCTTACATATGGATCTTTAGCGTGATGGAAGTCATGGACATCTTCTACAACGTGGAAACCCAAGAAGATCTCAGTGACAATCTTGGCCCGACTGTCACCGCGATTATCACCAGTTGTAAATACATCAACTTGGTTCTGAAGCGGAGAAGCATCATAAGTTTACTGGATTTACTCAGGAACAAGCCTTTTTTACCAGAGAACGCGAGAGAAATGGAAATTTACGCG…	MIEMSNFRRHRSPSGVKIAMHALRWTFRLFVASGCFLPPTLKSPMKRLLYNLYTVFVTSYIWIFSVMEVMDIFYNVETQEDLSDNLGPTVTAIITSCKYINLVLKRRSIISLLDLLRNKPFLPENAREMEIYARYDNLTEKIAKFYTIQNASCVAGLIGITMVTDFKFKKLAFRTWTPYDITSSWLRFCLTYVYQCVGSMALSVIICIFDTLFAGLLLQICCQLDILVNRLHNIQGTEIESLKRCVCHHNTIFRFVELVNNLFSKMMSVQFVISAVAICFNIYQITESNVGSQILKSIMFIISALIQALYFCWFGDLTKMKSLDISNRIYDSNWTDLNNDAKKMLVIIMARSLTPIEIISAYILPVNLESFKGLMKTIYSAYNMLLQTK*
TRINITY_DN37388_c0_g1_i2.p1	286	OR15c	Partial	C-terminus is truncated. STOP codon is missed	.	PF02949.23 7tm_6 7tm Odorant receptor 85-285 E:4.2e-17	ExpAA=85.45 PredHel=4 Topology=i50-72o82-101i141-163o204-226i	.	.	GO:0004984 molecular_function olfactory receptor activity`GO:0005549 molecular_function odorant binding`GO:0007608 biological_process sensory perception of smell`GO:0016020 cellular_component membrane	ATGAACACGGGAAAACTCGAGGTTTACCACAACGCGAGCTACAAGGACGACTTGAGCTTCAACGTTCGACTGACCATGCTGACGCTGAAGATAATCGGAAGCTGGCCGAGATCTCTGGACCGTGCCTGGCTCGAAACGATCGAGCACGTGTTACTGAATCTTCTCGGCCACGGTCTGCTCGCGTTCATCCTGATCCCGGGGATCGTGTGCCTCACCATCGAGATCTCGGACATTTACGACAAGATGGAGGTGGCCGCCGCGCTCAGCTTCTTCGTGATGGCCGTGACGAAGTATTTGATTTTCATGGTCCGCGAGGCTGGCATACGTAAATGCGTGGACCTGATGGAGAACGACTGGAGGAACGTGAAACACGGCGAGGATCGCGAGATCATGCTCAAC…	MNTGKLEVYHNASYKDDLSFNVRLTMLTLKIIGSWPRSLDRAWLETIEHVLLNLLGHGLLAFILIPGIVCLTIEISDIYDKMEVAAALSFFVMAVTKYLIFMVREAGIRKCVDLMENDWRNVKHGEDREIMLNNASFNRRLTIICGFFMYGGVVFYYIVLPLTRPKIVEEGGNLTYTRLVYPFPPTIADARRRPVNEICYAMQILSGFVAHNVTVAACGLVALLAMHACGQLQVLMAWLEKLVDGRENDVETLRQRLANVVEQHVRVINFISLTEDVLQEISLIEV
TRINITY_DN374_c0_g1_i11.p1	247	OR162c	Partial	N-terminus is truncated. Initial Met is missed.	.	PF02949.23 7tm_6 7tm Odorant receptor 137-245 E:1.3e-13	ExpAA=81.54 PredHel=3 Topology=o43-65i86-108o140-162i	.	.	GO:0004984 molecular_function olfactory receptor activity`GO:0005549 molecular_function odorant binding`GO:0007608 biological_process sensory perception of smell`GO:0016020 cellular_component membrane	TTTGAAAAGATGTTCGATATTGTAAAGGAAGACTGGAAATTGTTAAATAATAGAAGTCAAGCATGCATTCTTGAAGAAATTACTAAGCAAGGAAATAAAATTGGCGAAGTATACAGAGTTTTTGTGTTATCATGTATGTCGGGATTTATATTTATTCCGTTGTATCCTATATTCATGGATATCATCTTACCACTCAATGAAACTCGCCACCGGCAACAAATGTTTAGATTGAAATTCTTTATAGACGAAGAGGAGTACTTTTATCTTATATATTTTTATATTGTTTGGTGTACATTCGCAACAGTCATGATTGCAGTCACTATTGATTCATTATACATACAACTCGTTCATCATGATTGTGCATTATTTGCTGTATGCGGATTATTCGAGATGCTAGAT…	FEKMFDIVKEDWKLLNNRSQACILEEITKQGNKIGEVYRVFVLSCMSGFIFIPLYPIFMDIILPLNETRHRQQMFRLKFFIDEEEYFYLIYFYIVWCTFATVMIAVTIDSLYIQLVHHDCALFAVCGLFEMLDVSSRRSYFFQILLTMVGMTVTAVQAVVNLHRPEEAIRIGLFLVGQQFHLLIITLPGQVITDHSFELTNDIYCSTWYKVPVKIQKVLLTMHMRSSKPCKLTAGGIYEMNIENFGI
TRINITY_DN374_c0_g1_i13.p1	267	OR162a	Partial	N and C-terminus are truncated.	.	PF02949.23 7tm_6 7tm Odorant receptor 9-160 E:2.1e-06	ExpAA=94.99 PredHel=4 Topology=o10-29i74-96o123-145i187-209o	.	.	GO:0004984 molecular_function olfactory receptor activity`GO:0005549 molecular_function odorant binding`GO:0007608 biological_process sensory perception of smell`GO:0016020 cellular_component membrane	ATGTCACTACACGAAAACGACCTAGAAGGAATGTTGGAAGGGATGCCTGTAATAGCTGCGGTATCAGCTGTCTTAATAAAATTATTAAATCATGAGATGTACAGAAAAAATTTTGAAAAGATGTTCGATATTGTAAAGGAAGACTGGAAATTGTTAAATAATAGAAGTCAAGCATGCATTCTTGAAGAAATTACTAAGCAAGGAAATAAAATTGGCGAAGTATACAGAGTTTTTGTGTTATCATGTATGTCGGGATTTATATTTATTCCGTTGTATCCTATATTCATGGATATCATCTTACCACTCAATGAAACTCGCCACCGGCAACAAATGTTTAGATTGAAATTCTTTATAGACGAAGAGGAGTACTTTTATCTTATATATTTTTATATTGTTTGG…	MSLHENDLEGMLEGMPVIAAVSAVLIKLLNHEMYRKNFEKMFDIVKEDWKLLNNRSQACILEEITKQGNKIGEVYRVFVLSCMSGFIFIPLYPIFMDIILPLNETRHRQQMFRLKFFIDEEEYFYLIYFYIVWCTFATVMIAVTIDSLYIQLVHHDCALFAVCGECFSMHKNALQLFEMLDVSSRRSYFFQILLTMVGMTVTAVQAVVNLHRPEEAIRIGLFLVGQQFHLLIITLPGQVITDHSFELTNDIASKDSKSTSHDAYEI*
TRINITY_DN374_c0_g1_i9.p1	398	OR162b	Complete		OR9A_DROME OR9A_DROME Q:190-394,H:191-389 23.415%ID E:1.04e-09 RecName: Full=Odorant receptor 9a; Eukaryota; Metazoa; Ecdysozoa; Arthropoda; Hexapoda; Insecta; Pterygota; Neoptera; Endopterygota; Diptera; Brachycera; Muscomorpha; Ephydroidea; Drosophilidae; Drosophila; Sophophora	PF02949.23 7tm_6 7tm Odorant receptor 72-385 E:7.4e-28	ExpAA=118.61 PredHel=5 Topology=i41-63o73-92i136-158o185-207i272-294o	KEGG:dme:Dmel_CG15302	GO:0032590 cellular_component dendrite membrane`GO:0016021 cellular_component integral component of membrane`GO:0005886 cellular_component plasma membrane`GO:0005549 molecular_function odorant binding`GO:0004984 molecular_function olfactory receptor activity`GO:0050911 biological_process detection of chemical stimulus involved in sensory perception of smell`GO:0007165 biological_process signal tr…	GO:0004984 molecular_function olfactory receptor activity`GO:0005549 molecular_function odorant binding`GO:0007608 biological_process sensory perception of smell`GO:0016020 cellular_component membrane	ATGTTTCAGAGAAACAAAAGACGCACAACTACTCTATTTGATATTTCTTATTACAAAGCATTTAAAAAGTATTTATTATTCTTGGGACAGTTTCCAACTCAATCACGATGGAGCAGCAAATTGAATGTAACCGTAATAACAGGAACTTTATTGACATTCTATTGTCCAGCGTTTGCACAAATCTTTATGTCACTACACGAAAACGACCTAGAAGGAATGTTGGAAGGGATGCCTGTAATAGCTGCGGTATCAGCTGTCTTAATAAAATTATTAAATCATGAGATGTACAGAAAAAATTTTGAAAAGATGTTCGATATTGTAAAGGAAGACTGGAAATTGTTAAATAATAGAAGTCAAGCATGCATTCTTGAAGAAATTACTAAGCAAGGAAATAAAATT…	MFQRNKRRTTTLFDISYYKAFKKYLLFLGQFPTQSRWSSKLNVTVITGTLLTFYCPAFAQIFMSLHENDLEGMLEGMPVIAAVSAVLIKLLNHEMYRKNFEKMFDIVKEDWKLLNNRSQACILEEITKQGNKIGEVYRVFVLSCMSGFIFIPLYPIFMDIILPLNETRHRQQMFRLKFFIDEEEYFYLIYFYIVWCTFATVMIAVTIDSLYIQLVHHDCALFAVCGQNIITATRSTDVGINETYTERFRECFSMHKNALQLFEMLDVSSRRSYFFQILLTMVGMTVTAVQAVVNLHRPEEAIRIGLFLVGQQFHLLIITLPGQVITDHSFELTNDIYCSTWYKVPVKIQKVLLTMHMRSSKPCKLTAGGIYEMNIENFGITFKTCVSYFTVLLSLRD*
TRINITY_DN3756_c0_g2_i3.p1	409	OR84	Complete		OR2_ANOGA OR2_ANOGA Q:109-403,H:111-375 24.342%ID E:1.78e-14 RecName: Full=Odorant receptor Or2; Eukaryota; Metazoa; Ecdysozoa; Arthropoda; Hexapoda; Insecta; Pterygota; Neoptera; Endopterygota; Diptera; Nematocera; Culicoidea; Culicidae; Anophelinae; Anopheles`OR2_ANOGA OR2_ANOGA Q:109-403,H:111-375 24.342%ID E:1.78e-14 RecName: Full=Odorant receptor Or2; Eukaryota; Metazoa; Ecdysozoa; Arthropod…	PF02949.23 7tm_6 7tm Odorant receptor 72-394 E:1.2e-35`PF02949.23 7tm_6 7tm Odorant receptor 72-394 E:1.2e-35	ExpAA=161.94 PredHel=6 Topology=i36-55o65-87i124-146o166-188i274-296o306-328i	KEGG:aga:AgaP_AGAP009519	GO:0016021 cellular_component integral component of membrane`GO:0005886 cellular_component plasma membrane`GO:0005549 molecular_function odorant binding`GO:0004984 molecular_function olfactory receptor activity`GO:0050911 biological_process detection of chemical stimulus involved in sensory perception of smell`GO:0042048 biological_process olfactory behavior`GO:0007608 biological_process sensory …	GO:0004984 molecular_function olfactory receptor activity`GO:0005549 molecular_function odorant binding`GO:0007608 biological_process sensory perception of smell`GO:0016020 cellular_component membrane	ATGCACACGGCAGAATACTCGGATATCTCCATTGCACTATCGCAGTTTCTTTTGAAACTCTCGGGTGTCTGGATGACTATGAATAACACCGAAGAACGTCGAAGAATATTTGCCATGGTATATACTCTAGTCATTCACATTTTCGGATTGTATCTAAATCTCGGCGATGTTTACTACAGTTGGAATAATTTAGGCCACTGTACTTTCCTAATCTGCAATACATTATGCATCATATTAGCGATGTTTAAAGTTTTGGTATTAAACATTCGCAGAACGGAATTCAAGGATTTAGTATTACTTGCGCAACAGAATTTCTGGCATTTCAAGTACAATCACAGGGAGAAAATACTTTTCATGAAGTGCCGAAGATTTTGCAAACTATGGACCATAACGGCATGC…	MHTAEYSDISIALSQFLLKLSGVWMTMNNTEERRRIFAMVYTLVIHIFGLYLNLGDVYYSWNNLGHCTFLICNTLCIILAMFKVLVLNIRRTEFKDLVLLAQQNFWHFKYNHREKILFMKCRRFCKLWTITACSVTQAALAFYLITPICANIGKNKSDRILPFKMWINFPLSVTPYYEIMFAIQVIVVEQIGVSYLCNDNFLCILNMHVIYQFRMLQNRLLNLWKIIDKQTNKADYADRCYTALKKCIRKHQSLIEFCDKLEYVYTLPIFGHMVVFSLLMCFDTYEILLNYLMLFIQANVSIGTRLIFVFHMIGSFIHIIIFTYSCHCLMEESVNISLATYSGWWTILPMTETGRMIRKDISIIMMKSMRPCYLSAAGFFPVSLETSTALMSSTVSYFT…
TRINITY_DN378_c0_g1_i1.p1	399	OR4	Complete		OR4_AEDAE OR4_AEDAE Q:104-398,H:109-405 21.154%ID E:3.82e-11 RecName: Full=Odorant receptor 4 {ECO:0000303|PubMed:25391959}; Eukaryota; Metazoa; Ecdysozoa; Arthropoda; Hexapoda; Insecta; Pterygota; Neoptera; Endopterygota; Diptera; Nematocera; Culicoidea; Culicidae; Culicinae; Aedini; Aedes; Stegomyia	PF02949.23 7tm_6 7tm Odorant receptor 82-388 E:5.3e-32	ExpAA=134.32 PredHel=6 Topology=i13-30o45-66i133-155o190-212i269-291o306-328i	KEGG:aag:5566400	GO:0016021 cellular_component integral component of membrane`GO:0005549 molecular_function odorant binding`GO:0004984 molecular_function olfactory receptor activity`GO:0007165 biological_process signal transduction	GO:0004984 molecular_function olfactory receptor activity`GO:0005549 molecular_function odorant binding`GO:0007608 biological_process sensory perception of smell`GO:0016020 cellular_component membrane	ATGAGCAGAACACGAAGCGCAGACGAAGGTATAAAGCATGCCACATGGATCGTGCATCCGTTGTTAAGCGCGCTCGGCGCATGGCCAGTCAACGCTACATCTTCAGTGCTCTCGAAGAGTCTGAAATGGTGTTTAATATTTCTCACTTACTTCCTACAATTCGCTGTTATGATACCGAGCACGCTGTTCGTCATTCTGAAAGTGAAGAACGGCAGAAATCGGATTAAGCTGATAATGCCGCACTTTAACTCCGCGTGCCAACTGTGCAAGTACACTGTACTGCTACGACGGAGCAACGAGTTTCGCAAATTGTTGGACGACTTGAAGGAAGATTGGTCGAATGCTACGAAAGAGGATCAATGGATCTTACGAACGAAGTCCAGCATTGGGCATAAAGTG…	MSRTRSADEGIKHATWIVHPLLSALGAWPVNATSSVLSKSLKWCLIFLTYFLQFAVMIPSTLFVILKVKNGRNRIKLIMPHFNSACQLCKYTVLLRRSNEFRKLLDDLKEDWSNATKEDQWILRTKSSIGHKVMMSIGILIYTGGVSLRTIIPLLKGKIVLPNNMTIRRLPCPGYFVFFNEQRTPNYEIIFVLQVVCGLVNYTTLCGTVGLCAMLCLHMCSMLRILANRMIELSNQSNTDEKAVQEKVIDIVERQIKIKRFLNNAERITSYFYSIGISDEVIIACILGYCIIMEWENSNVASLVTYFLLQMTNVTTMFTSCYIGQLLIDEASIVKKVSNTLDWYRLPVKTARSLIMIIITSNSPIKVTAANIVDMSLATFTDIIKTAMGYFNVLRSTI*
TRINITY_DN378_c0_g1_i14.p2	399	OR9	Complete		OR4_AEDAE OR4_AEDAE Q:105-398,H:110-405 21.429%ID E:1.11e-09 RecName: Full=Odorant receptor 4 {ECO:0000303|PubMed:25391959}; Eukaryota; Metazoa; Ecdysozoa; Arthropoda; Hexapoda; Insecta; Pterygota; Neoptera; Endopterygota; Diptera; Nematocera; Culicoidea; Culicidae; Culicinae; Aedini; Aedes; Stegomyia	PF02949.23 7tm_6 7tm Odorant receptor 86-388 E:5.3e-26	ExpAA=108.80 PredHel=5 Topology=o43-65i129-146o193-215i270-292o302-324i	KEGG:aag:5566400	GO:0016021 cellular_component integral component of membrane`GO:0005549 molecular_function odorant binding`GO:0004984 molecular_function olfactory receptor activity`GO:0007165 biological_process signal transduction	GO:0004984 molecular_function olfactory receptor activity`GO:0005549 molecular_function odorant binding`GO:0007608 biological_process sensory perception of smell`GO:0016020 cellular_component membrane	ATGCCCCGAGCAAGGAACGCGGAGGAAGACCTGAAACACTCCATGAGATTGTTATATCCCCTTTTGAAAATAGTCGGCGCCTGGCCAGATCCTGTCGCAACCCCCGTATCCTCGACCATCCTCAAATGGTGCACGATATCGATCTCCTATTTCTTGCAACTACTGCTACTGATCCCGAGCTTCGTGTACATATTTGGCAAGGAGACGAACAGCAGGAAGCAAGTGAAACTGTTGATGCCTCATATTAACGGTTTGAGCCAGCTGATCAAGTACACCATACTGTTGCGTCGTATGAAAGAGTTCCGCGAAACGATGGAGGATATAAGGAACGACTGGCTGAGCGCCACGGACGAGAATCGACAAATTTTCCGCGAGAACGCCAAGGTTGGATACAAGGTG…	MPRARNAEEDLKHSMRLLYPLLKIVGAWPDPVATPVSSTILKWCTISISYFLQLLLLIPSFVYIFGKETNSRKQVKLLMPHINGLSQLIKYTILLRRMKEFRETMEDIRNDWLSATDENRQIFRENAKVGYKVVLGIAIIMYTGGMCNRTVMPLSKGRIVLPNNVTIRLLSSQSYFVFFDAQRTPNYEIIFTLQVLGGFVIYTILCGTMGVSSLLCMHMCSLLRILANMMSELSEQFDTSENAVQRKIASIVEYRTKIKKFLNNVEQITPYICCFEIINDTLITCAIGYCIIMEWESSNTAALIVYISLQMSTIFINFTMCYIGQLLINESEHISRTSATLNWYRFSSKKARCLIPVIIMSNYRIKITAAKIVEVSLATFTDIMKASMGYLNVLRSAL*
TRINITY_DN3808_c0_g1_i1.p1	337	OR104	Partial	C-terminus is truncated. STOP codon is missed	OR13A_DROME OR13A_DROME Q:25-334,H:19-344 23.669%ID E:7.51e-12 RecName: Full=Odorant receptor 13a; Eukaryota; Metazoa; Ecdysozoa; Arthropoda; Hexapoda; Insecta; Pterygota; Neoptera; Endopterygota; Diptera; Brachycera; Muscomorpha; Ephydroidea; Drosophilidae; Drosophila; Sophophora`OR13A_DROME OR13A_DROME Q:25-334,H:19-344 23.669%ID E:7.51e-12 RecName: Full=Odorant receptor 13a; Eukaryota; Metazoa…	PF02949.23 7tm_6 7tm Odorant receptor 76-336 E:6.9e-35`PF02949.23 7tm_6 7tm Odorant receptor 76-336 E:6.9e-35	ExpAA=131.53 PredHel=6 Topology=i43-62o77-99i136-158o189-211i260-282o292-314i	KEGG:dme:Dmel_CG12697	GO:0032590 cellular_component dendrite membrane`GO:0016021 cellular_component integral component of membrane`GO:0005886 cellular_component plasma membrane`GO:0005549 molecular_function odorant binding`GO:0004984 molecular_function olfactory receptor activity`GO:0050911 biological_process detection of chemical stimulus involved in sensory perception of smell`GO:0007165 biological_process signal tr…	GO:0004984 molecular_function olfactory receptor activity`GO:0005549 molecular_function odorant binding`GO:0007608 biological_process sensory perception of smell`GO:0016020 cellular_component membrane	CCACGGGAACTATTAGCTATCATGGACATTCAACGATATTTGAATTACCAGTACGGATGGAACCATACCATAATGAAGTACATAGGTATCTGGCCGGAAGAGAGGAAATGGAACCGACGATCGAGTTACATCGTTCTGTTACCGTTTCTCTCAATGCTGTGTTTCGTGTGTGTTCCACAATCTATAAATCTGCCGCGCATCGCATATGACCTAAATTTGGTAGTGGAGAATTTATCGGTAGTTAACGTCACTGTCACGATATCGCTAATGAAAACCGTAGTTTTCTGGATGAACGGCAAATCACTGAAGTTTCTACTGAAGTGCATAGCCAACGACTGGGCTATAGTGGACACGAAAACCGGACGTGAAACAATGATGAAGTGCGCGAAGTTCACAAGA…	PRELLAIMDIQRYLNYQYGWNHTIMKYIGIWPEERKWNRRSSYIVLLPFLSMLCFVCVPQSINLPRIAYDLNLVVENLSVVNVTVTISLMKTVVFWMNGKSLKFLLKCIANDWAIVDTKTGRETMMKCAKFTRIMTIASSAACHIVSAFYVIVRLFFIKYDDNKLFVRAYYPYDTITSPNYELTMISQVIGGTYSVLIYPSVDTFIAMLVLHACGQITNLKNELKEIHPHEKTKLKKIVRKHNYIARFVETIENNFNRMLLIQMLGCIVQLCFQTFQALMSLEEKNEQYMTFQIIFLCCYVMCMSTQLFLYCYVGEKLTFESTDIAETAYHCEWYNL
TRINITY_DN38498_c0_g1_i1.p1	370	OR138	Partial	C-terminus is truncated. STOP codon is missed	OR47B_DROME OR47B_DROME Q:5-334,H:31-377 20.339%ID E:9.01e-06 RecName: Full=Odorant receptor 47b; Eukaryota; Metazoa; Ecdysozoa; Arthropoda; Hexapoda; Insecta; Pterygota; Neoptera; Endopterygota; Diptera; Brachycera; Muscomorpha; Ephydroidea; Drosophilidae; Drosophila; Sophophora	PF02949.23 7tm_6 7tm Odorant receptor 71-356 E:1.6e-18	ExpAA=125.40 PredHel=6 Topology=i36-58o68-90i129-151o180-202i245-267o271-293i	KEGG:dme:Dmel_CG13206	GO:0032590 cellular_component dendrite membrane`GO:0016021 cellular_component integral component of membrane`GO:0005886 cellular_component plasma membrane`GO:0005549 molecular_function odorant binding`GO:0004984 molecular_function olfactory receptor activity`GO:0050911 biological_process detection of chemical stimulus involved in sensory perception of smell`GO:0007608 biological_process sensory p…	GO:0004984 molecular_function olfactory receptor activity`GO:0005549 molecular_function odorant binding`GO:0007608 biological_process sensory perception of smell`GO:0016020 cellular_component membrane	ATGGGAAAACGACTCGCGCCGGAGAGAGCGATTTTGTTCACGAAACTCAGCGTTGCTCTGACGTGTTCCTGGCCACCTTCACCCTTGGCCACCGAAACTCAACATTTCTTATTTAACGCGTTATGGTGCGCGGCGTTTGTTAGCTCCATAGCGTTATTTTTACCGCTGATGGCCGCGATTTACGAATACCGGAGGCATCCTATCGTTCTTGGAAAAACCGTGAGTCTTGCGTCGGCTGTTGCACAAGTGGCGATCAAGATGACGATATGTCGTTTCCAGCAAAAACGCTTTCAGCTTTTATACTTCGAAATGGAGAACTTTTGCAAACGTGCCACGAAAACGGAAAGAATGGTGTTGGAACGATACGTGGAGAAATACAAATACTTTCATGGCATTTAT…	MGKRLAPERAILFTKLSVALTCSWPPSPLATETQHFLFNALWCAAFVSSIALFLPLMAAIYEYRRHPIVLGKTVSLASAVAQVAIKMTICRFQQKRFQLLYFEMENFCKRATKTERMVLERYVEKYKYFHGIYILWCFLTTAFVICGPLYSSETFPTHAIYPFSVKHQPLKSLIFFHQSLVGFQASSGMGIDIQVALLLRYMTARFELLGMQLRNASSDSELNACIRKHIELLRCMKEIRLCMKYLVLATMATTTTAVIFGSLNIIANQPLILKALYAIVVFSAAIEFFMYAWPTENLMNMSMKIASVVYNIDWYNRNIRMQRNIFFTILRSQRLETIRISGIVTKLSLSHYMKFLYASASYFNALRIMI
TRINITY_DN39309_c0_g3_i1.p1	255	OR5	Partial	C-terminus is truncated. STOP codon is missed	.	PF02949.23 7tm_6 7tm Odorant receptor 98-253 E:5.1e-10	ExpAA=78.27 PredHel=3 Topology=o61-83i150-172o216-238i	.	.	GO:0004984 molecular_function olfactory receptor activity`GO:0005549 molecular_function odorant binding`GO:0007608 biological_process sensory perception of smell`GO:0016020 cellular_component membrane	ATGTGGCCAGTTAGGTTTCATCGTCCGTTCAATCTGCAATCTCGAGAAAAGATGGCCCGAGTACGAAACGTGGAGGAAGGCATAAAGCACGTTACGTGGTTCGTGCAACCACTGCTAAGCGTAATCGGTGGCTGGCCAATGAACGTCGCGTCCTCTCTACATTCGAAGATGCTAAAGTGGCTTCTGATCTTTTTCATTTACTTTCTGCAACTCGGTGTCATGGTACCAAGCATCCTGTACATCGTACTGAAAGTGAAGAACAACAGAAGTCGAATAAAGTTGATAATGCCACATGTCAACTCCGTGTGCCAATTGTCAAAGTACACTGTCCTCTTACGGCGGCATAACCAGATCCGTCAGTTGTTGAACGACCTGAGACACGAGTGGCTGAATGCCACG…	MWPVRFHRPFNLQSREKMARVRNVEEGIKHVTWFVQPLLSVIGGWPMNVASSLHSKMLKWLLIFFIYFLQLGVMVPSILYIVLKVKNNRSRIKLIMPHVNSVCQLSKYTVLLRRHNQIRQLLNDLRHEWLNATREDQWIYTTRASIGHRLMMPFVILLYTGGTSLRAIIPLLRGKIVLPNNTTMRLLPCPGYFVFIDEQLTPNYEMIFAMQVLCGFVNYTTLCGTLALCSMLCLHMCSMMRILANKMIQLSNQPE
TRINITY_DN39325_c1_g1_i2.p1	203	TRINITY_DN39325_c1_g1_i2.p1	Partial	N and C-terminus are truncated.	.	.	ExpAA=85.93 PredHel=4 Topology=i13-30o40-62i91-110o153-175i	.	.	.	TCTTCTTTCCATTCGAGAATTTTACTCAGGATAAGAAACGTTTTGTCGTACTTCCTGCTGCTCCTGATAATGGTGCCACCTCTCATGCACATGTTCCTGGAAACGAACAGCGTCAAGGTTATACTGCGTATCATGGGACCGACTATTAACTGCATCATGCAGTTCTGCAAATATACGATTCTCCTGCGGCAAATGAGCAGGATCCAGAAAAGCGCGAAGGCGATCAAAGAGGACTTGACAAGTGCCACGGAAGAGAAGATCCTGAGGAGAATAGTGGTAGTCGCTGCGATCACTATGTACGGCGGTGGTTTGTGCCACAGGACGGTTGTACCTCTTCTCAGGGGAACTATCGTCACTCCAGACAACGTTACCATAAGGCCATTACCCTCCCCGACTCAC…	SSFHSRILLRIRNVLSYFLLLLIMVPPLMHMFLETNSVKVILRIMGPTINCIMQFCKYTILLRQMSRIQKSAKAIKEDLTSATEEKILRRIVVVAAITMYGGGLCHRTVVPLLRGTIVTPDNVTIRPLPSPTHLIILDEQKSPTYEILFVLQVFAGFVAYAIVCGISGMSALLVLHTCSMLRILANKMNRLVDKKDVPEMMVQ
TRINITY_DN39503_c1_g4_i5.p1	362	TRINITY_DN39503_c1_g4_i5.p1	Partial	N-terminus is truncated. Initial Met is missed.	.	PF02949.23 7tm_6 7tm Odorant receptor 30-333 E:4.4e-11	ExpAA=138.45 PredHel=6 Topology=i2-19o29-51i89-111o143-162i231-253o263-285i	.	.	GO:0004984 molecular_function olfactory receptor activity`GO:0005549 molecular_function odorant binding`GO:0007608 biological_process sensory perception of smell`GO:0016020 cellular_component membrane	ACTACGATCGTATGTTTGATACTTTTTCTCGGTTCAACATTTTTTGTGTTCTATCTCGAAAATAATACTTGCAGCTCTCAATTGTCTTTATTGCAAGCGATATTTATATTTCTGATAGTATATATTAACATAATCTATGGTTTCTTATTTGTGAAATCCACAAACATAGAGGAATGGTTAAAAGATATAAAATGTGATTGGAATCACCTACATAACATAGAAGAATTTGAAATACTTAAAACACATGTAGCGATGGGAAATCGTTATACAAATATTTATTTAATTATAGTTTGTACCAGTTATGTCACTATTTTTGCGATACCATCTCTTCAACCTCGCATTTTCGAGATTTTTATATTTGTGAACAAATCTCATCTGTGTTATTTACCGATATTTTCA…	TTIVCLILFLGSTFFVFYLENNTCSSQLSLLQAIFIFLIVYINIIYGFLFVKSTNIEEWLKDIKCDWNHLHNIEEFEILKTHVAMGNRYTNIYLIIVCTSYVTIFAIPSLQPRIFEIFIFVNKSHLCYLPIFSTMLMDKSRNYYWITIFANVIVILFMIILFCRDNFFIWTILHVRGLYRIATYQIKNAVDRNSIEVSISKKDIIISNKIIHSMEIYSLIIKWIRYLKHNFSFSCLLTAVVGSMYCAMVMFTIYKTISHGYRFVMIINFIIIINTIILSIAILYVAQCLFDERQKFFYIPYTVEWYNLSLSIQKFLLFVMQGNHHSAILNFYGIWVPTFENLSRQFKLSWSYFMLLYSTQK*
TRINITY_DN4118_c1_g1_i1.p1	458	OR6a	Complete		OR4_AEDAE OR4_AEDAE Q:135-457,H:109-405 20.588%ID E:6.63e-07 RecName: Full=Odorant receptor 4 {ECO:0000303|PubMed:25391959}; Eukaryota; Metazoa; Ecdysozoa; Arthropoda; Hexapoda; Insecta; Pterygota; Neoptera; Endopterygota; Diptera; Nematocera; Culicoidea; Culicidae; Culicinae; Aedini; Aedes; Stegomyia	PF02949.23 7tm_6 7tm Odorant receptor 117-326 E:4.6e-15`PF02949.23 7tm_6 7tm Odorant receptor 346-447 E:1e-09	ExpAA=139.56 PredHel=6 Topology=i41-60o75-97i164-186o220-242i307-329o365-387i	KEGG:aag:5566400	GO:0016021 cellular_component integral component of membrane`GO:0005549 molecular_function odorant binding`GO:0004984 molecular_function olfactory receptor activity`GO:0007165 biological_process signal transduction	GO:0004984 molecular_function olfactory receptor activity`GO:0005549 molecular_function odorant binding`GO:0007608 biological_process sensory perception of smell`GO:0016020 cellular_component membrane	ATGCGCGCAAGCGCGACGAGTGTCCTGACCTCGGACACTTGTAACAATGTGGACAGTCAGGCATCATCATCCGTTCAAGCCGTCACTCAAAAAATGACAAGAGTGCAAAACGCAGAAGAAGGTGTAAAGTACGTTACGTGGTTAGTGCATCTACTATTGCACGCAATCGGTGCCTGGCCAACGAACGTTGGATGTTCTGTGCTCTCGAAGGTACGAAAATGGATTCAAATCATTCTTGTTTACTCAATACATTTCGCGGTGATGGTACCGAGTATACTGTACATATTTTTGAATGTGAAAAACACCAGAAACCAGATTAAGTTGATTCTACCGCACTATAACTCCTTGTGTCAAGTGTGCAAGTATACTGTTGTCTTACGGCGGAATAACGAGATTCGT…	MRASATSVLTSDTCNNVDSQASSSVQAVTQKMTRVQNAEEGVKYVTWLVHLLLHAIGAWPTNVGCSVLSKVRKWIQIILVYSIHFAVMVPSILYIFLNVKNTRNQIKLILPHYNSLCQVCKYTVVLRRNNEIRELLDDLRNDWLSGTEEDQNIYKTRATIGHRLVISIMIFLYCSGASVRALTPILRGKTVLPDNTTLRHLPCPGYFFFNDQISPNYEIIFFVQVLCGFVNYTTLSGTLALCTTLCLHMCSMLKILGNKMNELTNLSKMDEKTVQKKIADIVEYHTQFKEYFNRSEYVTSPIYFLDLTGAMSVMVIVGYIMIMVVTIIYKSVTENALRPNGYFRNLSMAIFQEWENSNTAGIVTYFTLQIALVIIVFTNCFISQLLIDEGNAVKNISNT…
TRINITY_DN4118_c1_g1_i14.p1	457	OR6b	Complete		.	PF02949.23 7tm_6 7tm Odorant receptor 117-413 E:1.6e-26	ExpAA=148.95 PredHel=7 Topology=i41-60o75-97i164-186o220-242i301-323o336-358i383-405o	.	.	GO:0004984 molecular_function olfactory receptor activity`GO:0005549 molecular_function odorant binding`GO:0007608 biological_process sensory perception of smell`GO:0016020 cellular_component membrane	ATGCGCGCAAGCGCGACGAGTGTCCTGACCTCGGACACTTGTAACAATGTGGACAGTCAGGCATCATCATCCGTTCAAGCCGTCACTCAAAAAATGACAAGAGTGCAAAACGCAGAAGAAGGTGTAAAGTACGTTACGTGGTTAGTGCATCTACTATTGCACGCAATCGGTGCCTGGCCAACGAACGTTGGATGTTCTGTGCTCTCGAAGGTACGAAAATGGATTCAAATCATTCTTGTTTACTCAATACATTTCGCGGTGATGGTACCGAGTATACTGTACATATTTTTGAATGTGAAAAACACCAGAAACCAGATTAAGTTGATTCTACCGCACTATAACTCCTTGTGTCAAGTGTGCAAGTATACTGTTGTCTTACGGCGGAATAACGAGATTCGT…	MRASATSVLTSDTCNNVDSQASSSVQAVTQKMTRVQNAEEGVKYVTWLVHLLLHAIGAWPTNVGCSVLSKVRKWIQIILVYSIHFAVMVPSILYIFLNVKNTRNQIKLILPHYNSLCQVCKYTVVLRRNNEIRELLDDLRNDWLSGTEEDQNIYKTRATIGHRLVISIMIFLYCSGASVRALTPILRGKTVLPDNTTLRHLPCPGYFFFNDQISPNYEIIFFVQVLCGFVNYTTLSGTLALCTTLCLHMCSMLKILGNKMNELTNLTKTDENTVQKKIADIVEYHTKLKEYFDRSEYVTSSIYTVELTGAVSIMVIIGYSIIMEWESSNTGGLLSYFALQVATVIDIFTNCYVGQLLIDEGNVVRKISNTLDWYQLPVKKARYLIIIIIMMNNSMKVTV…
TRINITY_DN42549_c0_g1_i2.p1	447	OR66	Complete		OR47A_DROME OR47A_DROME Q:213-395,H:197-382 28.421%ID E:1.39e-16 RecName: Full=Odorant receptor 47a; Eukaryota; Metazoa; Ecdysozoa; Arthropoda; Hexapoda; Insecta; Pterygota; Neoptera; Endopterygota; Diptera; Brachycera; Muscomorpha; Ephydroidea; Drosophilidae; Drosophila; Sophophora	PF02949.23 7tm_6 7tm Odorant receptor 63-387 E:6.4e-40	ExpAA=110.57 PredHel=4 Topology=i125-147o175-197i269-291o301-323i	KEGG:dme:Dmel_CG13225	GO:0030425 cellular_component dendrite`GO:0032590 cellular_component dendrite membrane`GO:0016021 cellular_component integral component of membrane`GO:0005886 cellular_component plasma membrane`GO:0005549 molecular_function odorant binding`GO:0004984 molecular_function olfactory receptor activity`GO:0004888 molecular_function transmembrane signaling receptor activity`GO:0050911 biological_process…	GO:0004984 molecular_function olfactory receptor activity`GO:0005549 molecular_function odorant binding`GO:0007608 biological_process sensory perception of smell`GO:0016020 cellular_component membrane	ATGCGCGGGAAGGATTCGATCGGGATACACGTACGGAATTTCATGGTGCAGGAGACGGTGTTGAAGGTGATTGGTATCTGGCCGACGAGAGATGGATCCTCCTTTGGCCGATGGATTTTCGCAGTGATGACGCAGATCAGTACTATCTGCAGCCTGTCTCTGGAGGTTTATCGACACTGTCTCGACGTCGACGACACGATGGATGCGTTCGTCATGGACCTCTCCTCCGTCGTCAGTCTCGCAAAACTATTGATCATGCGGTGGAATTCGAGGCACGCTTACACTCTTGTAAATTCGGTTGTAAAAGACTGGTCAGTCGTTGACGACTCTCGTCACGAGGACGTTATGACGAGGTACTTTAAGAAAGGGCGAATCGTTTCGCTGATGATATTGTACCTG…	MRGKDSIGIHVRNFMVQETVLKVIGIWPTRDGSSFGRWIFAVMTQISTICSLSLEVYRHCLDVDDTMDAFVMDLSSVVSLAKLLIMRWNSRHAYTLVNSVVKDWSVVDDSRHEDVMTRYFKKGRIVSLMILYLGYASGLSFIVKALPFADILSMKASRNTANSTASLKSSMKLNYFLATYCVFGPLPLLHHVCVLVLQAMHIFVNAVAHCANDGLFFSLTMHLCGQFEILKMNFAKFEIGELGGEKKLRILVKRHCQLAVLANDLEQTFNMIVLVQLLMSALLICVDGFVFLACLGAGDNVGALKSVVLMVTLLIQLYLYAYAGDALESRTEEIAQAVYQSLWYRSRGRAARDLLLIINRGHLSCHLTAGKFLSMNIFTFKEILKTSASYLSVLKVMMP…
TRINITY_DN4335_c0_g1_i6.p1	331	OR186	Partial	N-terminus is truncated. Initial Met is missed.	OR13A_DROME OR13A_DROME Q:59-329,H:146-409 23.611%ID E:7.75e-10 RecName: Full=Odorant receptor 13a; Eukaryota; Metazoa; Ecdysozoa; Arthropoda; Hexapoda; Insecta; Pterygota; Neoptera; Endopterygota; Diptera; Brachycera; Muscomorpha; Ephydroidea; Drosophilidae; Drosophila; Sophophora	PF02949.23 7tm_6 7tm Odorant receptor 9-320 E:1e-25	ExpAA=94.90 PredHel=4 Topology=i49-71o99-121i201-223o238-260i	KEGG:dme:Dmel_CG12697	GO:0032590 cellular_component dendrite membrane`GO:0016021 cellular_component integral component of membrane`GO:0005886 cellular_component plasma membrane`GO:0005549 molecular_function odorant binding`GO:0004984 molecular_function olfactory receptor activity`GO:0050911 biological_process detection of chemical stimulus involved in sensory perception of smell`GO:0007165 biological_process signal tr…	GO:0004984 molecular_function olfactory receptor activity`GO:0005549 molecular_function odorant binding`GO:0007608 biological_process sensory perception of smell`GO:0016020 cellular_component membrane	ATGTCGATGTATCTCAACACAATTTTTAACGCGAAGAAGATCAAAGATGTACTCTTATCCATTAAAGATAATCACAACTACTACATGAATCGTCCAGAAAACGTGATTCTTCAATACTATAACATGCAAGGGAGCAAAATTACATTTTATTATGCCTCATACGTTTATGTAACAGTGGTGGCTTATATAACGATACCGGCAGTATCATTAACGTTTGATCTAATCAGATCTTCGAATTATTCTCAAGAGAAAAGCTTTCCCATTGAACTCGATTACGGCGTGGACGCGCAACAATACTTTTATTACCTGTTCGTACATTCGTACGTAACAATAGCCATAATCGCCAATTTGATTGCTTCTTGCGATACCACGTACATGCTATACGCGCAACACGCTTAC…	MSMYLNTIFNAKKIKDVLLSIKDNHNYYMNRPENVILQYYNMQGSKITFYYASYVYVTVVAYITIPAVSLTFDLIRSSNYSQEKSFPIELDYGVDAQQYFYYLFVHSYVTIAIIANLIASCDTTYMLYAQHAYALFAIVSYELRTVHILDTNVLKLKDRRLLEKHKNIELLPEQQKQMHSKLFLCIKEHQNAIRYSKLVESLFTKSIFAQLFFNVVCLTIAGVETVMKLGNVADMIRFGSFTFAQAIHIFVLCLPGQRLLNHNEEVHAAACEAMWYIFPKNCHNLYKFLLARTFAFSKITALKMATMSMETFLAIIQRAMSYFAVISSVT*
TRINITY_DN4484_c0_g1_i2.p1	411	OR64	Complete		OR4_AEDAE OR4_AEDAE Q:91-409,H:87-405 23.795%ID E:9.22e-20 RecName: Full=Odorant receptor 4 {ECO:0000303|PubMed:25391959}; Eukaryota; Metazoa; Ecdysozoa; Arthropoda; Hexapoda; Insecta; Pterygota; Neoptera; Endopterygota; Diptera; Nematocera; Culicoidea; Culicidae; Culicinae; Aedini; Aedes; Stegomyia`OR4_AEDAE OR4_AEDAE Q:91-409,H:87-405 23.795%ID E:9.22e-20 RecName: Full=Odorant receptor 4 {ECO:0…	PF02949.23 7tm_6 7tm Odorant receptor 90-397 E:2.9e-34`PF02949.23 7tm_6 7tm Odorant receptor 90-397 E:2.9e-34	ExpAA=138.53 PredHel=5 Topology=o53-75i139-161o209-231i317-339o354-376i	KEGG:aag:5566400	GO:0016021 cellular_component integral component of membrane`GO:0005549 molecular_function odorant binding`GO:0004984 molecular_function olfactory receptor activity`GO:0007165 biological_process signal transduction	GO:0004984 molecular_function olfactory receptor activity`GO:0005549 molecular_function odorant binding`GO:0007608 biological_process sensory perception of smell`GO:0016020 cellular_component membrane	ATGCACCTCTCGGTGGAAGATGAGACTGATCGCAGACCGCGAAACCTACACTACGAGAAAGACATCGTTTATGTGACGAAATACAGCAAGTGGATTCTGAGATCTATCGGCATTTGGCCAGCAATGCTCGAAGACGTGGCAAGATTTCTACCAAAATTCACGATTGGACTTAGTAATTTTGTGCTACTGTTCGCCATCGTTCCATGCATTCTGCATATCACGTTCGAAGAGAAAGACACTATAGTCAGATTAAAATTATGCGGTTTGCTGAGTTTCTGTTGTACCTCGTTGATGAAGTACTGGGCGCTCACCCTTCGAAAACCGAGGATCATGGACTGTATCGAACAGGTGTGGACTGATTGGAAACAGGTGGAACTACACGAGGATCGTGAAATGATG…	MHLSVEDETDRRPRNLHYEKDIVYVTKYSKWILRSIGIWPAMLEDVARFLPKFTIGLSNFVLLFAIVPCILHITFEEKDTIVRLKLCGLLSFCCTSLMKYWALTLRKPRIMDCIEQVWTDWKQVELHEDREMMLKYGRVGRNLAIVCIVFMYTGGTIYHSVLQYTIGTFVDEHNRTIKPLVYPTYSTLYDVQSSPIYELVYVLHCMCGYVMYSITAGACGLAALFATHACGQIDIVVSRLNDLVHGERNKATSNPDARLIEIVEHHLRILRFSATVETMLQEVCFLEFVGSTFMICLLEYYCITDWEQSNTISLTTYMMLLVSLTFNIFILCYIGELLMEKSSSVGLSCFMTDWFHLPTKMIHGLILIIAVSNNPAKISAGRIADLSLSTFGGVIKSSL…
TRINITY_DN4582_c0_g2_i4.p1	379	OR54	Partial	C-terminus is truncated. STOP codon is missed	.	PF02949.23 7tm_6 7tm Odorant receptor 92-377 E:2.9e-16	ExpAA=125.84 PredHel=6 Topology=i52-74o80-102i142-164o198-220i304-323o333-355i	.	.	GO:0004984 molecular_function olfactory receptor activity`GO:0005549 molecular_function odorant binding`GO:0007608 biological_process sensory perception of smell`GO:0016020 cellular_component membrane	ATGCACACCCTCGTTCGAAATCACGCCGATCCACCGCGAAATCCAAACTACGAGAAGGATATCGCCTACGTGACGAAATACCTGAAATGGATTCTGAATTCCATCGGAATTTGGCCTGCCACGTTAAAGGGCATCGGGAAATTCTTACCAAAAATCACAATCGGACTCAGTAACCTAATGGTACTTTTCATCGAGGTGCAATGCGTGCTACACATTTTATTGGAAGAGAAAGATCCGTTCTTGCGAATGAGGCTCTTAGGCTTGTCTTGTTACACTTTGATCTCTCTGCTGAAATATTCGGCTCTGGCAATACGCAAATCGAAAATCAAATACTGCATCGAGCAGATGTATGCGGATTGGAAACAGGTGGAATTCGAAAGTGATCGCACGTTGATGCTG…	MHTLVRNHADPPRNPNYEKDIAYVTKYLKWILNSIGIWPATLKGIGKFLPKITIGLSNLMVLFIEVQCVLHILLEEKDPFLRMRLLGLSCYTLISLLKYSALAIRKSKIKYCIEQMYADWKQVEFESDRTLMLKYGKVGRDLTIYSAVFMYSGNMFYITIMQYAIGSQVDENNRTIRMLVYPTYSGLFDVQRTPIYEIVYILQCTCTFMLNTVTSSCCGLAALFATHACGQIDVIMSQLNDLADEKFSKKNCNPNARLMEIVQHHIRILKYKRQGKANRCPSLIKTVDQNCRFSAMIETVLQEVCFFEFVGSTFLMCVLQYNVIVDWEHNNMIGLATFLMLLISLTFNMSLWCYIGDLLMEKSTNVGITCYMIDWYRLP
TRINITY_DN4582_c0_g3_i2.p1	413	OR60	Complete		OR2_ANOGA OR2_ANOGA Q:102-408,H:78-375 23.511%ID E:3.59e-15 RecName: Full=Odorant receptor Or2; Eukaryota; Metazoa; Ecdysozoa; Arthropoda; Hexapoda; Insecta; Pterygota; Neoptera; Endopterygota; Diptera; Nematocera; Culicoidea; Culicidae; Anophelinae; Anopheles	PF02949.23 7tm_6 7tm Odorant receptor 91-400 E:1.9e-32	ExpAA=148.89 PredHel=6 Topology=i52-74o80-102i144-166o200-222i318-340o381-403i	KEGG:aga:AgaP_AGAP009519	GO:0016021 cellular_component integral component of membrane`GO:0005886 cellular_component plasma membrane`GO:0005549 molecular_function odorant binding`GO:0004984 molecular_function olfactory receptor activity`GO:0050911 biological_process detection of chemical stimulus involved in sensory perception of smell`GO:0042048 biological_process olfactory behavior`GO:0007608 biological_process sensory …	GO:0004984 molecular_function olfactory receptor activity`GO:0005549 molecular_function odorant binding`GO:0007608 biological_process sensory perception of smell`GO:0016020 cellular_component membrane	ATGCATCACCCCGATCGAAATTACGCCGATCAGCCGCGAAATCCGCACTACGAAGACGACATTGTTTACGTAACGAAACACAGCAGATGGATTTTAAATTCAATCGGGATCTGGCCAGCCGTGTTAGAGGGCGTCGGCAAGTTTCTACCGAGAATCGCGATCGGACTAAGTAATTTAGTATTGTTCTTCACCGTAGTGCAGTGCGTGCTACACATTTTACTGGAACAGAAAGATCCTCTGTTAAGATTGAGGCTGTTAGGCTTCGCCTGCTACTCTTTAGTCTCTTTGATGAAGTACTGGGCTCTGACAGTCCGCAAACCGAAAATCAAGCGTTGCATCGAACAAATGCACGCCGATTGGAAGCAGGTAGAATCCCAAAGAGATCGCACGTTGATGCTG…	MHHPDRNYADQPRNPHYEDDIVYVTKHSRWILNSIGIWPAVLEGVGKFLPRIAIGLSNLVLFFTVVQCVLHILLEQKDPLLRLRLLGFACYSLVSLMKYWALTVRKPKIKRCIEQMHADWKQVESQRDRTLMLKYGKIGRDLTMYSAVFMYSGSVCYVTIMQYAIGRQSRMDDNNQTIRVLVYPTYSGFFDVQKTPIYEIVYVFQCICTFMLNTVTAGCCALAALFATHACGQIDIVMSQLDDLVEGKFAKKNCNPDTRLTEIVQHHIRIIKFSAMVETVLQEVCFFEFIGSTFVICLLEYYCITDWQQSNKIGLATYSMLLTSLTFNMFLLCYIGELLIEKSTNVGVSCCTIDWYRLPVKTVQDLILIITVSNNPVKISAGGIVCLSLSTFGSVLKTS…
TRINITY_DN46_c0_g1_i6.p1	436	OR170	Complete		OR63A_DROME OR63A_DROME Q:208-385,H:224-397 22.222%ID E:2.16e-06 RecName: Full=Odorant receptor 63a; Eukaryota; Metazoa; Ecdysozoa; Arthropoda; Hexapoda; Insecta; Pterygota; Neoptera; Endopterygota; Diptera; Brachycera; Muscomorpha; Ephydroidea; Drosophilidae; Drosophila; Sophophora	PF02949.23 7tm_6 7tm Odorant receptor 75-388 E:4.3e-30	ExpAA=118.15 PredHel=4 Topology=i46-68o148-170i191-213o395-417i	KEGG:dme:Dmel_CG9969	GO:0032590 cellular_component dendrite membrane`GO:0016021 cellular_component integral component of membrane`GO:0005886 cellular_component plasma membrane`GO:0005549 molecular_function odorant binding`GO:0004984 molecular_function olfactory receptor activity`GO:0050911 biological_process detection of chemical stimulus involved in sensory perception of smell`GO:0007165 biological_process signal tr…	GO:0004984 molecular_function olfactory receptor activity`GO:0005549 molecular_function odorant binding`GO:0007608 biological_process sensory perception of smell`GO:0016020 cellular_component membrane	ATGGATAAGCATTTAGTACCTCGGAAGGCCAGGAGACAATCGCTGGATATATTTGAAATTCCTTACTATAAAATGATAGAAAAATACTTGCAATTCTTGGGACAAGATCCACGACAGAGCGATAAATTCAGAAATATTATTGTAACTGTAATGGTGACAAGCATTACAGGCATTGTTGTCCCAACGTCATTAGAATTATATACGTCGTTATGTGACAAGGATATGAATGCAGTGATCGAATGCATGCCACATTTAATCGCAGCTACAACTAGTGTCGTTAAAATATTGAATGTCCATTTCAACAGAGAAAATTTTAAAAAATTATTTGATTTCATGACGGAACAATGGGAAGAGTTGAAGTTAACCGATGATTTACACATTCTGGAAGATGTCACCATG…	MDKHLVPRKARRQSLDIFEIPYYKMIEKYLQFLGQDPRQSDKFRNIIVTVMVTSITGIVVPTSLELYTSLCDKDMNAVIECMPHLIAATTSVVKILNVHFNRENFKKLFDFMTEQWEELKLTDDLHILEDVTMRGSKMAQLYRNTLLIFMVLFLFVPLLFPILDVVLPLNETRPRQQLFRVNYMLFDDEEYFFYVYLQLAWGSVVVVMIIVTVDSLYILIIHHSSGLFAVCGYQVQKATSSSNLTTKPVPESYTYEQIKNCVITHDKAIEFYSILNDNSRSSYLIQVGLNMMGISVTAVQTVANLDRPAEAIRTGIFLGAEQFHLFVISLPGQVLLDHCSDLANNIYKSTWYKIPVRIQKMLFMMQIRSKKLCTLTAGGLYEMNIENFGIVCHIIRPII…
TRINITY_DN46_c0_g2_i3.p1	273	OR113	Partial	C-terminus is truncated. STOP codon is missed	.	PF02949.23 7tm_6 7tm Odorant receptor 79-269 E:7.5e-09	ExpAA=80.14 PredHel=4 Topology=i43-65o144-166i187-209o213-230i	.	.	GO:0004984 molecular_function olfactory receptor activity`GO:0005549 molecular_function odorant binding`GO:0007608 biological_process sensory perception of smell`GO:0016020 cellular_component membrane	ATGGACACATTCCAGAAATACGAAAAACAATATCCTAGTGTGTTCGAAATCTCATACTATAAGAAACTCAAGAAGTACTTACAATTAGTAGGACTACACTCACATCAAAAACAAGGAATTGGAAATATTAGTATAATTGTAACGGTGATAAGTATCGCAAGCATTCTTATTCCGACGATATTAGAATTTTATGCGTCATTACGTGCAAGAAATATGGACGCCGTGCTTGAATGTGTGCCTCATTTAGCTGCTTCTTCGGCCAGTGTTGTAAAATTATCGAATATACACGTCTATCGAAAGAACTTTGATAAGCTGTTTAAGTTCATCGAGAAAGAATGGGAACAGTTGAAGTTAGGTAACGAATTACACGTTTTGGAAGAAGTTGTTATGCAAGGCAAC…	MDTFQKYEKQYPSVFEISYYKKLKKYLQLVGLHSHQKQGIGNISIIVTVISIASILIPTILEFYASLRARNMDAVLECVPHLAASSASVVKLSNIHVYRKNFDKLFKFIEKEWEQLKLGNELHVLEEVVMQGNKMGQLYRNTLVSFMIYFLAVPLVSPLMDFIYPLNETRSRQQLLRVNYLFFDQDNYFLYVYLQLAWGSVAVVMTVIAADWLYILIIHHSSGLFAVCGYKVQKAMRQSDSNDEIALYKYKVEQFRDCIIMHNEAIEFVFIK*
TRINITY_DN46_c0_g2_i9.p1	217	OR189	Partial	N and C-terminus are truncated.	.	PF02949.23 7tm_6 7tm Odorant receptor 7-212 E:1.2e-12	ExpAA=58.42 PredHel=3 Topology=o15-37i58-80o84-101i	.	.	GO:0004984 molecular_function olfactory receptor activity`GO:0005549 molecular_function odorant binding`GO:0007608 biological_process sensory perception of smell`GO:0016020 cellular_component membrane	ATGCAAGGCAGCAAAATGAGCCAATTATATCGAAGTACTTTAATGTCCTTTATGATATTATTCCTGGTGGTTCCATTGATTTCTCCCATAATGGATATTATTCATCCACTAAATGAAACCCGATCACGACAGCAATTACTTAGAGTTAATTACGTGATTTTTGACCAAAATGATTACTTCTTCTATGTATATATACAATTAGCTTGGGGAGCAGTAATAGTTGTAATGACTGTGATTGCTGCTGATTGGTTGTATATTCTCATAATTCATCACAGCAGCGGATTATTTGCGGTGTGCGGGTATAAAGTGCAGAAAGCAATGAGACAGTCCGACTCCAACGACGAAATTGCTTTGTATAAATACAAGGTTGAGCAATTTCGAGACTGCATAATCATGCAC…	MQGSKMSQLYRSTLMSFMILFLVVPLISPIMDIIHPLNETRSRQQLLRVNYVIFDQNDYFFYVYIQLAWGAVIVVMTVIAADWLYILIIHHSSGLFAVCGYKVQKAMRQSDSNDEIALYKYKVEQFRDCIIMHNEAIEFYNLLNESNQKSYLIQVGINMMGMSVTAVQTVVNFDRPAEALRAAVFHGANQFHLFVLSLPGQVLLDHCNELAKQIQI*
TRINITY_DN46_c0_g3_i1.p1	312	OR167	Partial	C-terminus is truncated. STOP codon is missed	.	PF02949.23 7tm_6 7tm Odorant receptor 137-276 E:4.2e-09	ExpAA=47.04 PredHel=2 Topology=i40-62o77-96i	.	.	GO:0004984 molecular_function olfactory receptor activity`GO:0005549 molecular_function odorant binding`GO:0007608 biological_process sensory perception of smell`GO:0016020 cellular_component membrane	ATGAATATGTTTCAGGAAACCAAAACTTTGGAAATATTTCATGTACCTTATTATAAGATGATTGCGAGGTACATGCAAATATTGGGACAAGATCCACGTCACAAAACTAGCACTAGAAATATCATTGTAATTATAGTGGTAACTAGTATTGCGAGCATCTTTTTTCCCGCGACAATAGAAATATATACGTCGTTGTGTAACAAAGACATCGATGGAGTGTTTGAGTGTTTACCACATTCTATTGCAACTGCAGTCACTATTGTTAAAATATTGAATATAAATTTCAACAGGCGAAATTTTAGCAAATTATACCAAATGATAGCAAACCAATGGAAAGAATTGAAATTAAAAGGCGAATTGCATATTTTAGAAGAAACCGTCATACAAGGCAACAGATTG…	MNMFQETKTLEIFHVPYYKMIARYMQILGQDPRHKTSTRNIIVIIVVTSIASIFFPATIEIYTSLCNKDIDGVFECLPHSIATAVTIVKILNINFNRRNFSKLYQMIANQWKELKLKGELHILEETVIQGNRLAQFYQIGADWLYMLIIHHNSGLFAVCGYQVQKATANPNYSNYGIVMENDMYKKFRACIFMHKEAIRYYNLLNECSQGSYLIQVGLNMLGMSATAVQTVINLNKPEEAMRNALFCGASQFHLFLLSLPGQVLLDNCSSLADNMYIRLCMVHHTGKNSKITVRNANTVQKGLFVVSRWTL*
TRINITY_DN46_c0_g4_i1.p1	399	OR166a	Complete		.	PF02949.23 7tm_6 7tm Odorant receptor 74-385 E:1.5e-23	ExpAA=91.48 PredHel=3 Topology=i36-58o138-160i181-203o	.	.	GO:0004984 molecular_function olfactory receptor activity`GO:0005549 molecular_function odorant binding`GO:0007608 biological_process sensory perception of smell`GO:0016020 cellular_component membrane	TTTCAGAAAAATTTTGAAATATTTCATGTGCCTTACTATAAGACGGTTGCGAGGTACATGCAAATATTGGGACAAGATCCACGTCACAAAACTAGCACTAGAAATATCATTGTAATTATAATGGTAGCTAGTGTTGGAAGCATCTTTTTTCCAACGACAATAGAAATATATGCGTCGTTGCGTAACAGGGACATTGATGGAGTGCTTGAATGTCTACCACAGATCATCGCAACTTCAATCACCTGCGTCAAAATATTGAATATGCATTTCAACAGGCGAAATTTTGACAAATTATACCAAATGGTGGCGAAACAATGGGTGCAGCTGAAATTAAACGGCGAATTGCACGTTCTAGAAGAGATTGTCATGCAAGGCAACAAAATAGCACAATTTTATCAA…	FQKNFEIFHVPYYKTVARYMQILGQDPRHKTSTRNIIVIIMVASVGSIFFPTTIEIYASLRNRDIDGVLECLPQIIATSITCVKILNMHFNRRNFDKLYQMVAKQWVQLKLNGELHVLEEIVMQGNKIAQFYQHTLVVFFSLFLLIPLIFPVLDIIHPLNETRARQQILRVNYLFFNSYDYFFYSYFQLFWGVSVTVFTIIGTDWLYMLIIHHNSGLFAVCGYQVQKTISNLNHCSDEAVLQNYIYKKFRNCVLVHKEAINFFNLLDKSSQRSYLLQVGLSMLSISTTAVKTILCLDKPKEAIRNALFCAANQFHLLLLSLPGQVLLDNCANLADNIYISAWYGTPIKIQKLLYMMHMRCKKFCSLSAGGLYEMNIENFGITFKTCISYITMMMSLRD*
TRINITY_DN46_c0_g4_i2.p2	212	OR163b	Partial	N and C-terminus are truncated.	.	PF02949.23 7tm_6 7tm Odorant receptor 4-199 E:4.9e-23	ExpAA=29.18 PredHel=1 Topology=i2-24o	.	.	GO:0004984 molecular_function olfactory receptor activity`GO:0005549 molecular_function odorant binding`GO:0007608 biological_process sensory perception of smell`GO:0016020 cellular_component membrane	CAATTATTTTGGGGTGCAATTATTGTTGTGTTCACTGTAATCGGTGCAGATTGGTTATACATGTTAATAATTCATCACAACAGTGGACTATTTGCGGTGTGTGGACACCAAGTTCAAAAAGTAACAATGAATCCAAATTACTTTACTGGGGAAAATATTTTGCAGAATTATACATATGAAAAGTTTCGAAATTGCGTGATGATGCACAATGAAGCTATACGATTTTGCAATATACTGAACGAGTGCAGTCAGGGCAGTTACTTGATTCAAGTTGGATTGAATATGTTGGGTATAAGCGCGACAGCAGTACAAACAGTTGTAAATTTCGACAGACCTGAAGAAGCAATGCGAAGCGCTTTATTTTGCGGAGCTAATCAATTTCACTTATTTCTACTCAGC…	QLFWGAIIVVFTVIGADWLYMLIIHHNSGLFAVCGHQVQKVTMNPNYFTGENILQNYTYEKFRNCVMMHNEAIRFCNILNECSQGSYLIQVGLNMLGISATAVQTVVNFDRPEEAMRSALFCGANQFHLFLLSLPGQVLLDHCSDLANNIYSSTWYRTPVQIQKLLYVMQIRCKKLCSLTAGGLYEMNVENFGITFKTCMSYITMLMSLKD*
TRINITY_DN46_c0_g4_i4.p1	402	OR166b	Complete		.	PF02949.23 7tm_6 7tm Odorant receptor 77-388 E:2.5e-24	ExpAA=85.92 PredHel=3 Topology=i39-61o141-163i184-206o	.	.	GO:0004984 molecular_function olfactory receptor activity`GO:0005549 molecular_function odorant binding`GO:0007608 biological_process sensory perception of smell`GO:0016020 cellular_component membrane	ATGAATACGTTTCAGAAAAATTTTGAAATATTTCATGTGCCTTACTATAAGACGGTTGCGAGGTACATGCAAATATTGGGACAAGATCCACGTCACAAAACTAGCACTAGAAATATCATTGTAATTATAATGGTAGCTAGTGTTGGAAGCATCTTTTTTCCAACGACAATAGAAATATATGCGTCGTTGCGTAACAGGGACATTGATGGAGTGCTTGAATGTCTACCACAGATCATCGCAACTTCAATCACCTGCGTCAAAATATTGAATATGCATTTCAACAGGCGAAATTTTGACAAATTATACCAAATGGTGGCGAAACAATGGGTGCAGCTGAAATTAAACGGCGAATTGCACGTTCTAGAAGAGATTGTCATGCAAGGCAACAAAATAGCACAA…	MNTFQKNFEIFHVPYYKTVARYMQILGQDPRHKTSTRNIIVIIMVASVGSIFFPTTIEIYASLRNRDIDGVLECLPQIIATSITCVKILNMHFNRRNFDKLYQMVAKQWVQLKLNGELHVLEEIVMQGNKIAQFYQHTLVVFFSLFLLIPLIFPVLDIIHPLNETRTRQQLLRVNYIFFNNDDYFFYVYLHLSWGAIIVLLTVVGADWIYMLIIHHSSGLFAVCGHQVQKATTNLNYFTDKRVLENDMYENFRNCILMHKEAIRFFNILNESSQRSYMFQIGLSMLSISTTAVKTALNFNKPEEAMRSAAFCGANQFHLFLLSLPGQVLLDNCFNLTNDIYASAWYNTPVKFQKLLYVMQIRCKKVCSLSAGGLYEMNIENFGITFKTCISYITMMMSL…
TRINITY_DN46107_c0_g1_i2.p1	392	TRINITY_DN46107_c0_g1_i2.p1	Complete		.	PF02949.23 7tm_6 7tm Odorant receptor 63-381 E:6e-28	ExpAA=105.44 PredHel=4 Topology=i122-144o176-198i269-291o301-323i	.	.	GO:0004984 molecular_function olfactory receptor activity`GO:0005549 molecular_function odorant binding`GO:0007608 biological_process sensory perception of smell`GO:0016020 cellular_component membrane	ATGAATAGGGCAACACTAGAGGAGCGATTTTTAAAGATCACAAAAATTTTCGCCAAGTTAGGTGGGATTTGGCCGAATCAAAATAAATTTGTAAAAGTCATTTTGTGGGCTATGGTCGATATTTCTATGGTATCGTCCATGATCACACAGACTGCGAGGATTATACATATAGGAACGCTGGATGTCGTGATAGAGCAGTCATCTCTAATAGGGGCTGCGATTTTAATGATAATTAAACACGGTAACTATATACTGAACGCGACAAAGCTTGAGTCTCTTCTGAACGACATGTGCGAAGATTGGGCGACTGATCGATTGAAAGAAGAATTCGAGATCATGACGACGTACGCTAATAGAGGAAGCTTCCTGGCTAAATTCTACTTCGTAAACGCGGGCGTA…	MNRATLEERFLKITKIFAKLGGIWPNQNKFVKVILWAMVDISMVSSMITQTARIIHIGTLDVVIEQSSLIGAAILMIIKHGNYILNATKLESLLNDMCEDWATDRLKEEFEIMTTYANRGSFLAKFYFVNAGVCALLFIQMPWSARLFHVIKQQNTSPPVIYSIPGYYFVEDDREYYYYIQLHLALCIYVVLVVFISCDTLYMILVQHGCGLLTVAGYRFKNAVKKNSFIAKYSETKAKEIHESVWYSIQAHQRAITFLKKIESAHVKYLFLTMGIIVVCVSITMVQIAMMEVCFDFYKFIGFLLVQLLHLCFLTMQGQFIINSSDEIYDTIYEALWYNTHPKTQALYALALRRSLTPPRLTAGGLIELNMESFSEVLKLCASYYTVLKAA*
TRINITY_DN4641_c0_g1_i3.p1	411	TRINITY_DN4641_c0_g1_i3.p1	Complete		OR92A_DROME OR92A_DROME Q:91-407,H:93-405 23.692%ID E:1.29e-13 RecName: Full=Putative odorant receptor 92a; Eukaryota; Metazoa; Ecdysozoa; Arthropoda; Hexapoda; Insecta; Pterygota; Neoptera; Endopterygota; Diptera; Brachycera; Muscomorpha; Ephydroidea; Drosophilidae; Drosophila; Sophophora	PF02949.23 7tm_6 7tm Odorant receptor 89-397 E:4.4e-31	ExpAA=154.47 PredHel=7 Topology=i52-74o80-102i142-164o201-223i283-302o312-334i382-404o	KEGG:dme:Dmel_CG17916	GO:0032590 cellular_component dendrite membrane`GO:0016021 cellular_component integral component of membrane`GO:0005886 cellular_component plasma membrane`GO:0005549 molecular_function odorant binding`GO:0004984 molecular_function olfactory receptor activity`GO:0050911 biological_process detection of chemical stimulus involved in sensory perception of smell`GO:0007165 biological_process signal tr…	GO:0004984 molecular_function olfactory receptor activity`GO:0005549 molecular_function odorant binding`GO:0007608 biological_process sensory perception of smell`GO:0016020 cellular_component membrane	ATGCACCCCTCCGTTCAGTATCACGCCGTTCAACCGCGAAATCCAAACTACGAGAACGACATCATTTACGTGACAAAGTACCTGAAATGGACACTGAATTCCATCGGAATATGGCCAGCAATGTTAAAGGGCATCGGGAATATCTTACCAAAGATCGCAATCGTACTAAGTAACTTTATGTTCGTTTTCTTCGAAGTGCAGTGCATGCTACATATTATATTGAAAGAGAAGGATCCTTTGTTAAGACTGAGAATGCTAGGATTCGCTTGCTATTCCTTAATCTGTCTGCTGAAGTATTGGGCACTGACGATACGCAAATCAAAAATCAAACACTGTATCGAAGAAGTGAATACTGATTGGAAGCAGGTGGAACTTCAAAGAGATCGTACGTGTATGTTA…	MHPSVQYHAVQPRNPNYENDIIYVTKYLKWTLNSIGIWPAMLKGIGNILPKIAIVLSNFMFVFFEVQCMLHIILKEKDPLLRLRMLGFACYSLICLLKYWALTIRKSKIKHCIEEVNTDWKQVELQRDRTCMLKYGKLGRDLIIYCAVFLYCGNIFYITILQYAIGSQINDDNHTIRILLYPMYSDHIDVQETPIYEILYILQSLCSFIINAVICGCCGLAALFSTHICGQIDVIVSQLDDLVDGKFSKKNYTSDTRLMEIVQRHAKILKFSAKFEMILQEVCLFEFIGTTFVICLIEYYCITDWQQDNKFGLITYSVVLVSLTFNMYLWCYIGDLLIEKSTSIGESCCMIDWYRLPTKTTQGLVLIIAMSNTPMKISAGKIIYISLSTFGNVLKSSFA…
TRINITY_DN4697_c0_g3_i1.p1	391	OR134	Complete		OR9A_DROME OR9A_DROME Q:30-388,H:31-389 21.563%ID E:1.09e-13 RecName: Full=Odorant receptor 9a; Eukaryota; Metazoa; Ecdysozoa; Arthropoda; Hexapoda; Insecta; Pterygota; Neoptera; Endopterygota; Diptera; Brachycera; Muscomorpha; Ephydroidea; Drosophilidae; Drosophila; Sophophora	PF02949.23 7tm_6 7tm Odorant receptor 66-380 E:1.3e-40	ExpAA=153.03 PredHel=7 Topology=i40-62o77-99i120-142o195-217i261-283o298-320i364-386o	KEGG:dme:Dmel_CG15302	GO:0032590 cellular_component dendrite membrane`GO:0016021 cellular_component integral component of membrane`GO:0005886 cellular_component plasma membrane`GO:0005549 molecular_function odorant binding`GO:0004984 molecular_function olfactory receptor activity`GO:0050911 biological_process detection of chemical stimulus involved in sensory perception of smell`GO:0007165 biological_process signal tr…	GO:0004984 molecular_function olfactory receptor activity`GO:0005549 molecular_function odorant binding`GO:0007608 biological_process sensory perception of smell`GO:0016020 cellular_component membrane	ATGAGGAAACCGATATTGTCGTACGTAGAACTGTTCTACGACGAGAACGTGATCTCGTGGAGCAAGCGGCTGTTGAGCTTATCCGGCCTATGGCCGGATAATCGCAACGACGTCCGATTTTTCTTCTACATTACGTACGTCGTGATCTTCACCTGGCTGGAGATTGTGACGCTGCTGCAGAATATCCACGACCTTGAGAAGACGTTGAAAAACATCACGCTGTCGTTCCCGACCATCTTGATAATACTGAAGGCAGTGATGTTCCGGCTGAACATGCATCTCGTGCTACCATTGCTGACGGTCGTGAAAAGGGACGTGGAAAGAGGATTGTACGGATCGCAGGAGGAAAGGCGAACGGTCGTTTGGTATAACGTGGCCGCCACGTTATTTTCCACCTCG…	MRKPILSYVELFYDENVISWSKRLLSLSGLWPDNRNDVRFFFYITYVVIFTWLEIVTLLQNIHDLEKTLKNITLSFPTILIILKAVMFRLNMHLVLPLLTVVKRDVERGLYGSQEERRTVVWYNVAATLFSTSSALSLFFVPTLFYSKPIVSCALSKFNNCTLPYELPMKVKNIYEVTGVRSYALFCVYLMPTSMMLTIGATGADSLLVTLTFHLCGQLSNVAHRVRNIDVEPRIYFPEMRALVERHTELLQLANILAETFSSLMFIQTLGLIFSLCVVVYQLLTTTESGEDMNTIHFIIYSCAVILLAFCYCFLGECLINESSEVQAACYFMNWYDLPEQYVRSLIFSIARSQKPSYLTAGKFYVFSLETFAVIMKASMAYLSVLKSII*
TRINITY_DN4853_c0_g1_i5.p1	440	OR33	Partial	N-terminus is truncated. Initial Met is missed.	OR13A_DROME OR13A_DROME Q:212-381,H:172-344 22.727%ID E:1.78e-06 RecName: Full=Odorant receptor 13a; Eukaryota; Metazoa; Ecdysozoa; Arthropoda; Hexapoda; Insecta; Pterygota; Neoptera; Endopterygota; Diptera; Brachycera; Muscomorpha; Ephydroidea; Drosophilidae; Drosophila; Sophophora	PF02949.23 7tm_6 7tm Odorant receptor 129-385 E:2.9e-21	ExpAA=120.94 PredHel=4 Topology=i79-101o116-133i232-254o340-362i	KEGG:dme:Dmel_CG12697	GO:0032590 cellular_component dendrite membrane`GO:0016021 cellular_component integral component of membrane`GO:0005886 cellular_component plasma membrane`GO:0005549 molecular_function odorant binding`GO:0004984 molecular_function olfactory receptor activity`GO:0050911 biological_process detection of chemical stimulus involved in sensory perception of smell`GO:0007165 biological_process signal tr…	GO:0004984 molecular_function olfactory receptor activity`GO:0005549 molecular_function odorant binding`GO:0007608 biological_process sensory perception of smell`GO:0016020 cellular_component membrane	TCCGCGCAAGCGTTGCACAAGCTCCAACAGTGCACCAACTCCATTCATGCACAATATTCGATCCAGTCGTTCTCTCAACTTCGCCGAGTGACCACGATGACAGAATCTACAACGGCCAAGGACGATCACAGTCTCAGCAACTACAGCTTGCAATTGAACCGATGGTTCCTCAAACCGATAGGTGCCTGGCCACTGTCCACGTCTACCTCAAGACTCGAAAGAATCGTTTCATTGATTCTGAACTTCCTCTGTTATTTCTTCGTGCTGTTCACCGTGATCCCCTGTCTGTTTTATCTGTGGCTGGAGGACGATGCCATTCCCGTTAAGCTGAAAACGCTCGGCCCTTTCAGCCACTGGTTCATCGGTGGCATTAATTACACCACCCTGTTGCTACGAGGC…	SAQALHKLQQCTNSIHAQYSIQSFSQLRRVTTMTESTTAKDDHSLSNYSLQLNRWFLKPIGAWPLSTSTSRLERIVSLILNFLCYFFVLFTVIPCLFYLWLEDDAIPVKLKTLGPFSHWFIGGINYTTLLLRGKEMHSCIKHVQNDWKIITRKEDQKVMMKYAKIGRCTAAFCAAFMQGGVLSHCTVSAFTKEIIEVGNETRTLRVLPCVSYKKLIPVDTNPTNAIVLATQFVSGFIVNSSAAGAVSIAAVFAAHACGQLNIMTTWVNEYVNRSKDRNSNVRLNEIGKIVEHHLRVLSFITGIENVMTEICFMELFKCTLNICMLGYYILTELEGHNLQITAVYSVILCSMIFNIFIICYIGDTLTEKCQNVGDTVYMTNWYYLPCKDVLNLIQIILRS…
TRINITY_DN4888_c0_g1_i5.p1	302	OR62a	Partial	C-terminus is truncated. STOP codon is missed	.	PF02949.23 7tm_6 7tm Odorant receptor 91-299 E:4.5e-12	ExpAA=92.58 PredHel=3 Topology=i52-74o80-102i142-164o	.	.	GO:0004984 molecular_function olfactory receptor activity`GO:0005549 molecular_function odorant binding`GO:0007608 biological_process sensory perception of smell`GO:0016020 cellular_component membrane	ATGCATCCCTCCGTTCCTAAGCATATCGATCAGCCGCGAAATCCAAACTACGAGAAAGATATCGTTTACGTGACGAGGCATAATAAGTGGGTCTTGAACTCTATCGGCGTTTGGCCAGTGGTGTTGAAAGGTGTCGGTCAATTTTTACCGAAAATCGCGATCGGTCTGTATAATTTAGTGTTGTTTTCCATTGTAATTCAGTGTGTCCTGCACGTTGTATTCGAGCAAAAAGATCCTGTGATGATTCTGAAGATAGTAGGCCTGATATGCTATTCTTTCATTTCTATGATGAAGTATTGGGCTCTGACAGCACGCAAGTCGAAGATCGAATACTGCATCGAGCAGTTGTACGCTGATTGGAAACAGGTAGAGTTCCAAAGGGATCGCAAGTTGATGTTA…	MHPSVPKHIDQPRNPNYEKDIVYVTRHNKWVLNSIGVWPVVLKGVGQFLPKIAIGLYNLVLFSIVIQCVLHVVFEQKDPVMILKIVGLICYSFISMMKYWALTARKSKIEYCIEQLYADWKQVEFQRDRKLMLKYGKIGRKLTMYSAVFMYSAGLSYVTIMQYAFGSYVDEFNRTIKLLAYPTYSALYDVQKSPTQEIMYVIQCMCEYLSNSVTAGACGLAALFATHACGQIDIVMSRIDDLIDGKFSEGDSSLNVRLVKIVQHHIRTLKFSAMIETVLQEVCFFEFFGSTFIICLLEYYCI
TRINITY_DN4888_c0_g1_i9.p1	306	OR62b	Partial	C-terminus is truncated. STOP codon is missed	.	PF02949.23 7tm_6 7tm Odorant receptor 82-303 E:9.5e-13	ExpAA=89.19 PredHel=3 Topology=o52-74i81-103o142-164i	.	.	GO:0004984 molecular_function olfactory receptor activity`GO:0005549 molecular_function odorant binding`GO:0007608 biological_process sensory perception of smell`GO:0016020 cellular_component membrane	ATGCATCCTCCCGTTCCTAAGCATATCGATCAGCCGCGAAATCCAAACTACGAGAAAGATATCGTTTACGTGACGAGGCATAATAAGTGGGTCTTGAACTCTATCGGGGTTTGGCCAGTGGTGTTAAAAGGTGTCGGCCAATTTTTACCGAAAATCGCGATCAGTGTGTATAATTTAGTGTTGTTTTTTATTTTAATGCAGTGTGTCCTGCATGTTGTATTCGAGCAAAAAGATCCTGTGATGATACTGAAGGTTCTAGGCTTGATATGCTTTATTTTCATCTCAATAATGAAATATTGGGCCCTGACAGCACGCAAGTCGACGATCGAGTACTGCATCGGGCAGTTGTACGCTGATTGGAAACAGGTAAAATTCCAAAGGGATCGCAAATTGATGCTG…	MHPPVPKHIDQPRNPNYEKDIVYVTRHNKWVLNSIGVWPVVLKGVGQFLPKIAISVYNLVLFFILMQCVLHVVFEQKDPVMILKVLGLICFIFISIMKYWALTARKSTIEYCIGQLYADWKQVKFQRDRKLMLKYGKIGRRLTMYSAVFMYCGGLSYVTLYAYVMQYAYESYVDEFNRTIKMLLYPTYSALYDVQKSPVHEIMYLLQCMCEYVSDSVTAGACGLAALFVTHACGQIDVVMSRIEDLIDGKFSEEDSSLNVRLVKIVQHHIRTLKFSAMIETVLQEVCFFEFFGSTFIICLLEYYCI
TRINITY_DN4910_c0_g1_i2.p1	399	TRINITY_DN4910_c0_g1_i2.p1	Complete		OR4_AEDAE OR4_AEDAE Q:70-389,H:74-402 22.485%ID E:7.24e-17 RecName: Full=Odorant receptor 4 {ECO:0000303|PubMed:25391959}; Eukaryota; Metazoa; Ecdysozoa; Arthropoda; Hexapoda; Insecta; Pterygota; Neoptera; Endopterygota; Diptera; Nematocera; Culicoidea; Culicidae; Culicinae; Aedini; Aedes; Stegomyia`OR4_AEDAE OR4_AEDAE Q:70-389,H:74-402 22.485%ID E:7.24e-17 RecName: Full=Odorant receptor 4 {ECO:0…	PF02949.23 7tm_6 7tm Odorant receptor 85-381 E:2.2e-44`PF02949.23 7tm_6 7tm Odorant receptor 85-381 E:2.2e-44	ExpAA=136.85 PredHel=3 Topology=i39-61o125-147i187-209o	KEGG:aag:5566400	GO:0016021 cellular_component integral component of membrane`GO:0005549 molecular_function odorant binding`GO:0004984 molecular_function olfactory receptor activity`GO:0007165 biological_process signal transduction	GO:0004984 molecular_function olfactory receptor activity`GO:0005549 molecular_function odorant binding`GO:0007608 biological_process sensory perception of smell`GO:0016020 cellular_component membrane	ATGAAAGAACTATCTAATACATCGATCGATTATTACGTACTACCGAATAAGATTTTCTGTAGTATGGTTGGAATGTGGCCTATCGACGACAAAAGTTCAACGTATAGCAGAATATTCACATATTTCCGCTTGATAGCAACAGTAATTTTATACGGTTTTCTGTTCGTGCCCCAAGTTTTGGCGATAGCAGTAAATTGGGGTGACATACAAACCATAGCAGAAATAGGGACCGCTTCAACATCAGTCGGACAAGTATTATACAAACTAGTTTACGTAACGGCAAGAAGAGAAAAAGCATGCAAGCTTTATAATGAAATGCGATGTCTATGGGATTCTTCCGATGATCCTAACGAAAAGAAATCTTACGAAGAAATTGCTTACTGGGCTCGAACTGTTACA…	MKELSNTSIDYYVLPNKIFCSMVGMWPIDDKSSTYSRIFTYFRLIATVILYGFLFVPQVLAIAVNWGDIQTIAEIGTASTSVGQVLYKLVYVTARREKACKLYNEMRCLWDSSDDPNEKKSYEEIAYWARTVTIIFSACLSCNVIFFSTSAIIDYLSNDNRHLPFVAWYGTDISASPKFEIVFFCQILVCIGGVSGLTGIDCSIMTIILHVAGQFKLIKTWMNKIGIEINREPIHLKKFEIDLVKCIRHHQRIIHVVNDINNLITPILFIQLLTSGIEICLSGYAMLDNGAAIIDVLKFVFYFISMTVEILLFCWPSEILVQESEEVGHVIYFNVPWYKLSPIHRRHLCLMIIRAQRYCSITALTFKTLSFQTLTSVFNTAASYFTLLRQMQQDQIST*
TRINITY_DN4910_c0_g2_i2.p1	322	OR118	Partial	N-terminus is truncated. Initial Met is missed.	OR4_AEDAE OR4_AEDAE Q:117-316,H:177-402 24.348%ID E:4.02e-12 RecName: Full=Odorant receptor 4 {ECO:0000303|PubMed:25391959}; Eukaryota; Metazoa; Ecdysozoa; Arthropoda; Hexapoda; Insecta; Pterygota; Neoptera; Endopterygota; Diptera; Nematocera; Culicoidea; Culicidae; Culicinae; Aedini; Aedes; Stegomyia	PF02949.23 7tm_6 7tm Odorant receptor 23-209 E:1e-14`PF02949.23 7tm_6 7tm Odorant receptor 211-308 E:1.1e-12	ExpAA=108.25 PredHel=2 Topology=o15-37i80-102o	KEGG:aag:5566400	GO:0016021 cellular_component integral component of membrane`GO:0005549 molecular_function odorant binding`GO:0004984 molecular_function olfactory receptor activity`GO:0007165 biological_process signal transduction	GO:0004984 molecular_function olfactory receptor activity`GO:0005549 molecular_function odorant binding`GO:0007608 biological_process sensory perception of smell`GO:0016020 cellular_component membrane	TTCGTGCCCGAAATTATGGCGATACCAGTAAATTGGGGCGACCTAAGAATCTTAGCAGGAGTAGGATGCGTTTTAACAACAGTTGGACAATCGTTGTTCAAAATAGTTTACTTGATTGTAAGAAAGGAAAGGACCTACAGGCTTTACTACGAAATACGAAGTTTATGGAACTCTACCAACGATCCGAAGGAAATGCAGTCTTACATAAAGCTTGCTTATTGGGCGCGAATTTGTACGATAATTTTTTATTTAAGCTGCATGTGCAATGTGATCACATTCTCCCTTGCTGCAGCTGTCAATTATTTTAGATTCGAATACAACGCCAGCAGTACTGATAACAATCGGGATTTGCCTTTCGTTGTCTGGTACGGCAAGGACACTTCAGCATCTCCCAGCTTC…	FVPEIMAIPVNWGDLRILAGVGCVLTTVGQSLFKIVYLIVRKERTYRLYYEIRSLWNSTNDPKEMQSYIKLAYWARICTIIFYLSCMCNVITFSLAAAVNYFRFEYNASSTDNNRDLPFVVWYGKDTSASPSFEIAFACQFLSSAICAATISGLDATFMTTILHVSGQFKLINTWITDIGVEINCEPNYRRRLMTQLIKCIRHHQRMIDGYAILDNGTAKADLAKFTSYFISMLVQLLVWCWPGEILVQESQNVGHVVYLNVPWYNLPLIYQKYLCLVIVRAQQYCSITALTFETLSIHTLTVVFNTATSYFALLRQMQDK*
TRINITY_DN4910_c0_g4_i1.p1	394	OR119	Complete		OR13A_DROME OR13A_DROME Q:8-391,H:4-409 23.855%ID E:4.53e-18 RecName: Full=Odorant receptor 13a; Eukaryota; Metazoa; Ecdysozoa; Arthropoda; Hexapoda; Insecta; Pterygota; Neoptera; Endopterygota; Diptera; Brachycera; Muscomorpha; Ephydroidea; Drosophilidae; Drosophila; Sophophora`OR13A_DROME OR13A_DROME Q:8-391,H:4-409 23.855%ID E:4.53e-18 RecName: Full=Odorant receptor 13a; Eukaryota; Metazoa; Ec…	PF02949.23 7tm_6 7tm Odorant receptor 84-381 E:3.7e-44`PF02949.23 7tm_6 7tm Odorant receptor 84-381 E:3.7e-44	ExpAA=119.45 PredHel=4 Topology=i44-66o71-93i134-156o191-213i	KEGG:dme:Dmel_CG12697	GO:0032590 cellular_component dendrite membrane`GO:0016021 cellular_component integral component of membrane`GO:0005886 cellular_component plasma membrane`GO:0005549 molecular_function odorant binding`GO:0004984 molecular_function olfactory receptor activity`GO:0050911 biological_process detection of chemical stimulus involved in sensory perception of smell`GO:0007165 biological_process signal tr…	GO:0004984 molecular_function olfactory receptor activity`GO:0005549 molecular_function odorant binding`GO:0007608 biological_process sensory perception of smell`GO:0016020 cellular_component membrane	ATGAAAGAGCTACCTAATACGTCGTTCGATTATTACACATTACCGAATAAGATCTCGTGTAGTATACTTGGGATATGGCCTATCGACGAGAAAAGTTCGACATTTAGCAAAATATTCACATACTGCCGCGTGATAGTGGCAATAACGGCACTCAATAGTGTCTTCGTACCCGAAATTATGGCGATAGCAGTAAACTGGGGTGACATACAGATTCTAACAGGAATAGGATGTGTTTTAACATCAGTCGGACAAGTATTATACAAAATAATTTACTTAGTAGCGAGAAGAGAGAAAGCACATAAGCTTTATAACGAAATACGAAGTCTATGGGATGCTACCGACGATCCCAATGAAAAGAAATCCTACCAACAAATCGCTTATTGGGCTCGAACTATTACA…	MKELPNTSFDYYTLPNKISCSILGIWPIDEKSSTFSKIFTYCRVIVAITALNSVFVPEIMAIAVNWGDIQILTGIGCVLTSVGQVLYKIIYLVARREKAHKLYNEIRSLWDATDDPNEKKSYQQIAYWARTITITFYACVSCNVIFFTTSAIIDYLSNDNRHLPFDVWYGTDISASPKFEIAFFCQLLACIVGISAITGVDCTFMTIILHVAGQFKLIKTWINKIGNEINREPVHLDKFEIDLFKCIRHHQRIIHVVKDINNLLTPILFMQLLTSGIEICLSGYAMLDNGAAVIDIMKFTTHFISMAVELLLWCWPGEILVHESEEVGQVIYFNVPWYNLPPIYRRHLCFVIVRAQQYCSITALTFKVLSIHTLTSVFNTAASYFTLLRKMQD*
TRINITY_DN5099_c0_g1_i6.p1	378	OR139	Complete		OR2_ANOGA OR2_ANOGA Q:108-374,H:84-376 26.861%ID E:3.11e-13 RecName: Full=Odorant receptor Or2; Eukaryota; Metazoa; Ecdysozoa; Arthropoda; Hexapoda; Insecta; Pterygota; Neoptera; Endopterygota; Diptera; Nematocera; Culicoidea; Culicidae; Anophelinae; Anopheles	PF02949.23 7tm_6 7tm Odorant receptor 95-359 E:3.9e-23	ExpAA=113.49 PredHel=4 Topology=o47-69i134-156o187-209i341-363o	KEGG:aga:AgaP_AGAP009519	GO:0016021 cellular_component integral component of membrane`GO:0005886 cellular_component plasma membrane`GO:0005549 molecular_function odorant binding`GO:0004984 molecular_function olfactory receptor activity`GO:0050911 biological_process detection of chemical stimulus involved in sensory perception of smell`GO:0042048 biological_process olfactory behavior`GO:0007608 biological_process sensory …	GO:0004984 molecular_function olfactory receptor activity`GO:0005549 molecular_function odorant binding`GO:0007608 biological_process sensory perception of smell`GO:0016020 cellular_component membrane	ATATTCAGTGTAGCAAACATGTTCAACGTGAACAGTCGTCAAATACTTTACGTAGTGGAACTGTTTGGAACATTCGCGTGCACTTGGCCATCTGATCCGAATAGTAGTAAGAAACAAATTATTTGTCGCAATATACGATGGTTGTTCGCAATGTTAAATTTGACTTCATTGATGATATCCTTGACACTTGCTCTATATTACTTTCGACACGATGTATTTATATTAATGAAAAGTATCTCTGAGATGACTTCTGTACTCGAGGCAATCCTCGATTTAATTCTTTGTCGACTGAATAACGACCAACTGCAGGTCCTCATAGGAAAAGTGAAAACGTTCATAGAAGTGGCCAATGAACATGAAACTAAAGCAATGGAAAGATACATGGATCGTTACAAACAA…	IFSVANMFNVNSRQILYVVELFGTFACTWPSDPNSSKKQIICRNIRWLFAMLNLTSLMISLTLALYYFRHDVFILMKSISEMTSVLEAILDLILCRLNNDQLQVLIGKVKTFIEVANEHETKAMERYMDRYKQFLSITASAYIICSILFSLAPFFSAQELPADGWLPFSTESPGIYCIVYINHVYCIYLTTFCISVDFMIVILFSYSAAKLNILKVKLRHVNDFDVLVSCVKEHQEIIGFVEDTKTTIETLLFKTNATMGSAVICAGFPLIYNQSLTVMGKFILVMISGCTRMYVNAWPADDLQECSVQFAQSMIGVQWVGKPKKMKSTLIIMMQRSQKPFVIKMGGLLPSLTLEYFANFITTISSYFMAMRTVIES*
TRINITY_DN5246_c0_g2_i3.p1	387	TRINITY_DN5246_c0_g2_i3.p1	Complete		ORCO_ANOGA ORCO_ANOGA Q:217-380,H:311-474 25.595%ID E:1.6e-07 RecName: Full=Odorant receptor coreceptor; Eukaryota; Metazoa; Ecdysozoa; Arthropoda; Hexapoda; Insecta; Pterygota; Neoptera; Endopterygota; Diptera; Nematocera; Culicoidea; Culicidae; Anophelinae; Anopheles	PF02949.23 7tm_6 7tm Odorant receptor 64-373 E:2.4e-18	ExpAA=137.34 PredHel=6 Topology=i35-57o62-84i123-145o190-212i256-278o288-307i	KEGG:aga:AgaP_AGAP002560	GO:0016021 cellular_component integral component of membrane`GO:0005886 cellular_component plasma membrane`GO:0005549 molecular_function odorant binding`GO:0004984 molecular_function olfactory receptor activity`GO:0008527 molecular_function taste receptor activity`GO:0007610 biological_process behavior`GO:0050911 biological_process detection of chemical stimulus involved in sensory perception of …	GO:0004984 molecular_function olfactory receptor activity`GO:0005549 molecular_function odorant binding`GO:0007608 biological_process sensory perception of smell`GO:0016020 cellular_component membrane	ATGGACGATCTGAAAAGTTTTCACTATAAGCTGAGTAAGATAGTCTTATTGACGTTCGGACTGTGGCCGTACGATAAATCCAGGCTGACGAAGGTGAAAAGGGTTTTCTTCCTGGCGACAATGGTCTCTGCTACAGCGTTTCTATTAACAGCGTATTTTCAGCATCACGCAGAGTGCGATGAAATTTTATTCATAAACACGCTGTTTTACTTGCTGCTCATACTGGTCGTCATATTGAAATACATCGCTTTCTGGTATCATTCGAACGACTTGAAGAACCTCGCAGAGATGTTTTGGGATAGCTGGCGATCTCTACACAACGAGCATGAGCAACAAATTATCCTGAAATACATGGAGAAAGGGAAATTCCAGTACACAGTTCTTACAATTCTCATTTAT…	MDDLKSFHYKLSKIVLLTFGLWPYDKSRLTKVKRVFFLATMVSATAFLLTAYFQHHAECDEILFINTLFYLLLILVVILKYIAFWYHSNDLKNLAEMFWDSWRSLHNEHEQQIILKYMEKGKFQYTVLTILIYIPLFTITFMEITKSQNMDICESSMNFCLSIIYVIVDKRYSRILLLQTYFVLVGGSLIVSVTETTVTMITYCITGLFEVIRYRMRNVFNEGVKTRTDETARERLIDVTEMHTRTIHICKKMNCFAFLYLTLLLLWMCVLITTLLHLSRTQLNELRLLGMGIAAILALCTYAFFCIHMMQNIIDSSAELLTEAYSTEWYNAPVSTQKMLLFIAQHCVNTYTINVGGFFVPNYECFSSVIKQSFSYFMVIRSVTQI*
TRINITY_DN5399_c0_g3_i1.p1	226	OR178a	Partial	C-terminus is truncated. STOP codon is missed	ORCO_AEDAE ORCO_AEDAE Q:83-219,H:334-471 22.143%ID E:2.59e-06 RecName: Full=Odorant receptor coreceptor; Eukaryota; Metazoa; Ecdysozoa; Arthropoda; Hexapoda; Insecta; Pterygota; Neoptera; Endopterygota; Diptera; Nematocera; Culicoidea; Culicidae; Culicinae; Aedini; Aedes; Stegomyia	PF02949.23 7tm_6 7tm Odorant receptor 5-216 E:9.4e-24	ExpAA=72.29 PredHel=3 Topology=o10-29i98-120o135-157i	.	GO:0016021 cellular_component integral component of membrane`GO:0005886 cellular_component plasma membrane`GO:0005549 molecular_function odorant binding`GO:0004984 molecular_function olfactory receptor activity`GO:0042755 biological_process eating behavior`GO:0007165 biological_process signal transduction	GO:0004984 molecular_function olfactory receptor activity`GO:0005549 molecular_function odorant binding`GO:0007608 biological_process sensory perception of smell`GO:0016020 cellular_component membrane	TACTATTTTATGGATGAGCAAAAATATTATTATCCCATATTAGCGCATATGATATCAATAGCCTTAATACTCGCAGCTGTATATATTGCATGTGACACCAACTTGATTTACGTCATACAACACGGATGCGCCTTGTTGACCATCAGCGGATATCGTTTCAAGCACGCGATGGATGACGTGAATCTATGTGACGGAAAGTACAACGATGTGTTAATATATGAAACTTACGTGAAAGTGCGTCAATCCATCGAAGCTCACAAAAAAGCTGTTGAATATGTGGAAAAAGTCGATGCCTGCCACGTATATTACTTCCTCGTCCTCTTGGGCTTCATAATAGTAGCATTCACGTCCACTTTCGTGAGGTTGTCAGAGACAGAAATGGGAATCCGATTCTTCACG…	YYFMDEQKYYYPILAHMISIALILAAVYIACDTNLIYVIQHGCALLTISGYRFKHAMDDVNLCDGKYNDVLIYETYVKVRQSIEAHKKAVEYVEKVDACHVYYFLVLLGFIIVAFTSTFVRLSETEMGIRFFTLWGFTIAQLVHLFFLTVMGQFVVNSNEEIFQTIYEAKWYNGSSRMQSLYVLVLRKCLNPPTITGGGLVPLNLDSFVQILKASFSYYTMFRPT*
TRINITY_DN59_c0_g1_i1.p1	403	OR114d	Partial	N-terminus is truncated. Initial Met is missed.	OR13A_DROME OR13A_DROME Q:22-402,H:23-413 24.444%ID E:1.46e-21 RecName: Full=Odorant receptor 13a; Eukaryota; Metazoa; Ecdysozoa; Arthropoda; Hexapoda; Insecta; Pterygota; Neoptera; Endopterygota; Diptera; Brachycera; Muscomorpha; Ephydroidea; Drosophilidae; Drosophila; Sophophora`OR13A_DROME OR13A_DROME Q:22-402,H:23-413 24.444%ID E:1.46e-21 RecName: Full=Odorant receptor 13a; Eukaryota; Metazoa…	PF02949.23 7tm_6 7tm Odorant receptor 80-389 E:2.2e-45`PF02949.23 7tm_6 7tm Odorant receptor 80-389 E:2.2e-45`PF08395.15 7tm_7 7tm Chemosensory receptor 205-396 E:8.4e-11`PF08395.15 7tm_7 7tm Chemosensory receptor 205-396 E:8.4e-11	ExpAA=144.48 PredHel=6 Topology=i40-62o72-91i128-150o181-203i266-288o303-325i	KEGG:dme:Dmel_CG12697	GO:0032590 cellular_component dendrite membrane`GO:0016021 cellular_component integral component of membrane`GO:0005886 cellular_component plasma membrane`GO:0005549 molecular_function odorant binding`GO:0004984 molecular_function olfactory receptor activity`GO:0050911 biological_process detection of chemical stimulus involved in sensory perception of smell`GO:0007165 biological_process signal tr…	GO:0004984 molecular_function olfactory receptor activity`GO:0005549 molecular_function odorant binding`GO:0007608 biological_process sensory perception of smell`GO:0016020 cellular_component membrane`GO:0050909 biological_process sensory perception of taste`GO:0016021 cellular_component integral component of membrane	ATGGATTTCGACACAGAATTGAAAGTGGCCGTAGGATGGAATCGTGGAAACATGGAGTTTGTTGGTATCTGGCCGGAACCGAGTAGGACCCATGAACGACTGCCCAATTTTAAAGCACTGCTTTATTTGTCCATTATAATCGTGTTCGGAGTTGGACCTCAGAGTGCGAATCTATTTTTCATATGGGGAGATCTGGAGTTGGTGACGGAAAATCTATCGACAGCTAACATACCTGGCATAAACGCGATGATAAAGTTGATCTTTGCTTTGTATTACAAGGAATCTTTCAAGCCGATTGTGAAGTCTTTCTACGACGATTGGCATAATGTGAAAACAGAAGAAGAGAGAGCAGCGATGCTGAAAATGGCTAAGCCTGCTAAATTCATTTCTATATGGTGT…	MDFDTELKVAVGWNRGNMEFVGIWPEPSRTHERLPNFKALLYLSIIIVFGVGPQSANLFFIWGDLELVTENLSTANIPGINAMIKLIFALYYKESFKPIVKSFYDDWHNVKTEEERAAMLKMAKPAKFISIWCSVLTITMVTAYLSLRAVTVYLADRVNEKQDRLSLYPGYFPFDIRPAPILITINFAQVVAGYSATICYTTVDTFIAMLIMHMCGQFAILRKKLLRLMGNEKESKSIDEFQKQLALIVIKHEQLNGLATKIEECFSMLLLLQILLCTVEICFQSFLFLNVLLKNGNGIFNFQLVFFVLFVCFILIHIYLYCYVGEMLLIQGKEMSDCAYESNWYNVSPSEARCLLFIMNRSTRPLCLTAGKFGTFSMEMFSSILKTAMGYLSVLLTVA…
TRINITY_DN59_c0_g1_i10.p1	384	OR115b	Partial	N and C-terminus are truncated.	OR9A_DROME OR9A_DROME Q:37-381,H:29-358 23.204%ID E:1.06e-16 RecName: Full=Odorant receptor 9a; Eukaryota; Metazoa; Ecdysozoa; Arthropoda; Hexapoda; Insecta; Pterygota; Neoptera; Endopterygota; Diptera; Brachycera; Muscomorpha; Ephydroidea; Drosophilidae; Drosophila; Sophophora`OR9A_DROME OR9A_DROME Q:37-381,H:29-358 23.204%ID E:1.06e-16 RecName: Full=Odorant receptor 9a; Eukaryota; Metazoa; Ecdy…	PF02949.23 7tm_6 7tm Odorant receptor 96-382 E:3.3e-38`PF02949.23 7tm_6 7tm Odorant receptor 96-382 E:3.3e-38`PF08395.15 7tm_7 7tm Chemosensory receptor 219-357 E:6.9e-11`PF08395.15 7tm_7 7tm Chemosensory receptor 219-357 E:6.9e-11	ExpAA=132.99 PredHel=6 Topology=i55-77o87-108i144-166o197-219i282-304o319-341i	KEGG:dme:Dmel_CG15302	GO:0032590 cellular_component dendrite membrane`GO:0016021 cellular_component integral component of membrane`GO:0005886 cellular_component plasma membrane`GO:0005549 molecular_function odorant binding`GO:0004984 molecular_function olfactory receptor activity`GO:0050911 biological_process detection of chemical stimulus involved in sensory perception of smell`GO:0007165 biological_process signal tr…	GO:0004984 molecular_function olfactory receptor activity`GO:0005549 molecular_function odorant binding`GO:0007608 biological_process sensory perception of smell`GO:0016020 cellular_component membrane`GO:0050909 biological_process sensory perception of taste`GO:0016021 cellular_component integral component of membrane	AGTTCGCGGCAGTCATTTGATCGTGAGGTTCGCGTGCGTGTGCCTTCAATGGACTACGATACAGGATTAAAAATAGCTTTAGGGTGGAATCGCTGGGGCATGGAATTAATTGGCATCTGGCCGGAACCGAGTAGGACCAACGAACGATTGGCAAACTTCAAAGCCCTACTTTGTTTGTCCATTGTATTTATGTTTGGTGTTGGGCCGCAGAGTGCGAATCTGTTTTTCATAAGGGAAAATCTTGAGTTGGTTACAGAAAATTTGTCGACGGCTAATATACCTGGCATGAACGTGATGATAAAATTCATGTTCGCTTTGTATTACAAAAAGTCTTTAAAGCTCATCGTGAAGTCTTTCTACGACGACTGGCACGATGCGAAAACGAGAGAGGAAGAAGAG…	SSRQSFDREVRVRVPSMDYDTGLKIALGWNRWGMELIGIWPEPSRTNERLANFKALLCLSIVFMFGVGPQSANLFFIRENLELVTENLSTANIPGMNVMIKFMFALYYKKSLKLIVKSFYDDWHDAKTREEEEEMLKMAKPAKLISVWCSSLSLTMTTLYLGLRAVTVYLTDKANVNQDRLSLYPGYFPFDIRPAPTLIMVNFAQVIVAYSGAICYTTLDTFITMLIMHICGQFAILRKKLLKLMGDTEESKSMDEFQKGLSLIVTRHEKLNGLAGKIEECFSVLLLLQILLCTIEICFQGFLFLDVLLKNENGIFNFQLVFFVLFVCFILVHIYLYCYIGEMLLIQGKEMSDCAYESNWYNVSPSEARCLLFIMNRSTRPLCL
TRINITY_DN59_c0_g1_i14.p2	399	OR116	Complete		OR13A_DROME OR13A_DROME Q:152-388,H:162-406 28.295%ID E:1.2e-18 RecName: Full=Odorant receptor 13a; Eukaryota; Metazoa; Ecdysozoa; Arthropoda; Hexapoda; Insecta; Pterygota; Neoptera; Endopterygota; Diptera; Brachycera; Muscomorpha; Ephydroidea; Drosophilidae; Drosophila; Sophophora	PF02949.23 7tm_6 7tm Odorant receptor 62-381 E:8.5e-48	ExpAA=138.15 PredHel=6 Topology=i32-54o69-88i124-146o184-206i260-282o292-314i	KEGG:dme:Dmel_CG12697	GO:0032590 cellular_component dendrite membrane`GO:0016021 cellular_component integral component of membrane`GO:0005886 cellular_component plasma membrane`GO:0005549 molecular_function odorant binding`GO:0004984 molecular_function olfactory receptor activity`GO:0050911 biological_process detection of chemical stimulus involved in sensory perception of smell`GO:0007165 biological_process signal tr…	GO:0004984 molecular_function olfactory receptor activity`GO:0005549 molecular_function odorant binding`GO:0007608 biological_process sensory perception of smell`GO:0016020 cellular_component membrane	ATGGAATTTGCCATGGGATGGAACCGTTTCAATTTGACGTTACTTGGTGTGTGGCCAGAACCGAGGAAAATATCCAGAGGATCACGACTAATTTCGAGTGTAATATTCTGGTTCACGACTTCCGTGACATTCACTTTTATTTGTGCCCCTCAGACGGCGAATCTGGTATTGAAGTCAACCAGTTTAGATGAAGTAATTGAGAATTTATCCATCAACATACCGATCGTCTTTGCGCTAATTAAGCAGATAGTTCTATGGTACTATAAAAAAGCCCTAACACTGTTAATTAGCCAAATGCTGGACGACTGGACCGAGCCAATCGCAAATCACGATCGGCAAACGATGATGAGAAACGCAAAGATCAGCCGAATGATATCCATTGTTTGCTCCACTCTCACC…	MEFAMGWNRFNLTLLGVWPEPRKISRGSRLISSVIFWFTTSVTFTFICAPQTANLVLKSTSLDEVIENLSINIPIVFALIKQIVLWYYKKALTLLISQMLDDWTEPIANHDRQTMMRNAKISRMISIVCSTLTYFMLLAFISLQIWSNMQNASEADLGGLLHPATFPYDTNKSPNFEITWLGQFMGTVLTAICYSCFDTFLAVLVLHLCGQLTVLRLALEDLANSTKCTNYTRFHEQLGIIVNRHNQLFRFAVIVEDCFNLTLLVQTIICTTMFCLTGYRMITSVDQEQADVPIVGMIFFIIHVIYTMLHLFIYCYVGEMLLGQSTGISESAYDCNWYDLPSKNAVSLIIVICRARVSFQITAGKFSPFSLELFNAILKTSAGYLSVLLAMKDRLVDE*
TRINITY_DN59_c0_g1_i8.p1	372	OR115a	Partial	C-terminus is truncated. STOP codon is missed	OR13A_DROME OR13A_DROME Q:109-348,H:100-344 23.622%ID E:4.44e-13 RecName: Full=Odorant receptor 13a; Eukaryota; Metazoa; Ecdysozoa; Arthropoda; Hexapoda; Insecta; Pterygota; Neoptera; Endopterygota; Diptera; Brachycera; Muscomorpha; Ephydroidea; Drosophilidae; Drosophila; Sophophora	PF02949.23 7tm_6 7tm Odorant receptor 94-370 E:2.7e-36	ExpAA=132.65 PredHel=6 Topology=i56-78o88-107i144-166o206-228i281-303o307-329i	KEGG:dme:Dmel_CG12697	GO:0032590 cellular_component dendrite membrane`GO:0016021 cellular_component integral component of membrane`GO:0005886 cellular_component plasma membrane`GO:0005549 molecular_function odorant binding`GO:0004984 molecular_function olfactory receptor activity`GO:0050911 biological_process detection of chemical stimulus involved in sensory perception of smell`GO:0007165 biological_process signal tr…	GO:0004984 molecular_function olfactory receptor activity`GO:0005549 molecular_function odorant binding`GO:0007608 biological_process sensory perception of smell`GO:0016020 cellular_component membrane	AGTTCGCGGCAGTCATTTGATCGTGAGGTTCGCGTGCGTGTGCCTTCAATGGACTACGATACAGGATTAAAAATAGCTTTAGGGTGGAATCGCTGGGGCATGGAATTAATTGGCATCTGGCCGGAACCATGTACAACTGGCGAACGACTGTCGAAGGTTAAAACTCTACTTTATTTGTCCATTGTATTTTTGTTTGGAGTTGGACCGCAGAGTGTGAATCTATTCTTCATATGGGGAGATCTCGAGCTGGTGACAGAGAATCTGTCGATGGCTAATATACCCTATATAACCGCGATGATAAAGTCGATCTTCATCTGGTATTACAAGGAATCTTTCAAGTCCATCATGAAGTCCTTCTACGACGACTGGCACAGTGTTAAAACCGAGGAGGAAAAGGCA…	SSRQSFDREVRVRVPSMDYDTGLKIALGWNRWGMELIGIWPEPCTTGERLSKVKTLLYLSIVFLFGVGPQSVNLFFIWGDLELVTENLSMANIPYITAMIKSIFIWYYKESFKSIMKSFYDDWHSVKTEEEKATMLKMAKLAKFISILCSSSSLVMITAFLSFRVVTVYLADKVNENQDRLSLYPGYFPFDVRPAPILVTINFAQVIAAYSATICYTTVDAFIAMLITHMCGQFAILKKKLLRLMSDDRECRSVDEFQRELTLIVTKHDHLNGLAAKIETCFNILLLLQLLLCTVEICFQGFLFINLSNVFVLFICFVLLHIYLYCYIGEMLLIQGKEMSDCAYESNWYNVSPSEARCLLFIMNRSTRPLCL
TRINITY_DN59_c1_g1_i2.p1	249	OR114a	Partial	N and C-terminus are truncated.	OR13A_DROME OR13A_DROME Q:9-247,H:166-409 26.877%ID E:1.3e-21 RecName: Full=Odorant receptor 13a; Eukaryota; Metazoa; Ecdysozoa; Arthropoda; Hexapoda; Insecta; Pterygota; Neoptera; Endopterygota; Diptera; Brachycera; Muscomorpha; Ephydroidea; Drosophilidae; Drosophila; Sophophora`OR13A_DROME OR13A_DROME Q:9-247,H:166-409 26.877%ID E:1.3e-21 RecName: Full=Odorant receptor 13a; Eukaryota; Metazoa; …	PF02949.23 7tm_6 7tm Odorant receptor 14-238 E:6.1e-42`PF02949.23 7tm_6 7tm Odorant receptor 14-238 E:6.1e-42`PF08395.15 7tm_7 7tm Chemosensory receptor 49-245 E:3.8e-11`PF08395.15 7tm_7 7tm Chemosensory receptor 49-245 E:3.8e-11	ExpAA=77.24 PredHel=3 Topology=o39-61i119-141o151-173i	KEGG:dme:Dmel_CG12697	GO:0032590 cellular_component dendrite membrane`GO:0016021 cellular_component integral component of membrane`GO:0005886 cellular_component plasma membrane`GO:0005549 molecular_function odorant binding`GO:0004984 molecular_function olfactory receptor activity`GO:0050911 biological_process detection of chemical stimulus involved in sensory perception of smell`GO:0007165 biological_process signal tr…	GO:0004984 molecular_function olfactory receptor activity`GO:0005549 molecular_function odorant binding`GO:0007608 biological_process sensory perception of smell`GO:0016020 cellular_component membrane`GO:0050909 biological_process sensory perception of taste`GO:0016021 cellular_component integral component of membrane	GTGACGGACAAAGCAAGCGTAAACCAGGATCGTTTGTGCATATATCCTGCATATTTTCCTTTTGACATTCGACCAACATGGAGATTGTTAACAGTCAATTTTGCTCAACTGATGGCGGGATATTCAGCCACTCTTGCTTACACTACGGTCGACACTTTCATTGCCATGTTGATCATGCATATTTGTGGACAATTTGAGATTTTAAAGAAGAAATTATTAAGGCTGATGGACAGAGTAAATGACAGACAGAGTAAAAGCATGACTGAGTTTCGAAAGGAGCTGGCTCTGATTATCGACAAACACGAGCAACTGAATGGACTTGCGGCCAAGATCGAAGAGTGCTACAGCATGATGTTGTTGCTTCAACTGTTGTTCTGCACCGTCGAACTCTGTCTCCAA…	VTDKASVNQDRLCIYPAYFPFDIRPTWRLLTVNFAQLMAGYSATLAYTTVDTFIAMLIMHICGQFEILKKKLLRLMDRVNDRQSKSMTEFRKELALIIDKHEQLNGLAAKIEECYSMMLLLQLLFCTVELCLQGFILLNVIVKNENGILNFQMVHILIFVSFILVHIYLYCYIGETLLVQNQEMSDCAYESKWYNVSPPEARCLLFIMNRSIRPLYLTAGKFSTFSMEMFSSILKTAMGYLSVLLTVT*
TRINITY_DN59_c1_g1_i4.p1	400	OR114c	Complete		OR13A_DROME OR13A_DROME Q:18-398,H:19-409 24.505%ID E:1.99e-21 RecName: Full=Odorant receptor 13a; Eukaryota; Metazoa; Ecdysozoa; Arthropoda; Hexapoda; Insecta; Pterygota; Neoptera; Endopterygota; Diptera; Brachycera; Muscomorpha; Ephydroidea; Drosophilidae; Drosophila; Sophophora`OR13A_DROME OR13A_DROME Q:18-398,H:19-409 24.505%ID E:1.99e-21 RecName: Full=Odorant receptor 13a; Eukaryota; Metazoa…	PF02949.23 7tm_6 7tm Odorant receptor 80-389 E:4.5e-46`PF02949.23 7tm_6 7tm Odorant receptor 80-389 E:4.5e-46`PF08395.15 7tm_7 7tm Chemosensory receptor 203-396 E:8.3e-09`PF08395.15 7tm_7 7tm Chemosensory receptor 203-396 E:8.3e-09	ExpAA=134.42 PredHel=6 Topology=i39-61o71-92i128-150o199-221i266-288o303-325i	KEGG:dme:Dmel_CG12697	GO:0032590 cellular_component dendrite membrane`GO:0016021 cellular_component integral component of membrane`GO:0005886 cellular_component plasma membrane`GO:0005549 molecular_function odorant binding`GO:0004984 molecular_function olfactory receptor activity`GO:0050911 biological_process detection of chemical stimulus involved in sensory perception of smell`GO:0007165 biological_process signal tr…	GO:0004984 molecular_function olfactory receptor activity`GO:0005549 molecular_function odorant binding`GO:0007608 biological_process sensory perception of smell`GO:0016020 cellular_component membrane`GO:0050909 biological_process sensory perception of taste`GO:0016021 cellular_component integral component of membrane	ATGGACTACGATACAGGACTGAAAATAGCTTTAGGATGGAATCGTCGGAACATGGAATTAATCGGTGTCTGGCCGGAACCGACTAGAACCGACGAAAGATTGCCAAACTCTAAAGTCCTATTTTCCATGTCCCTAATAGTTCTATTTGGAATTTTACCGGAGAATGCGAACCTATATTTCGTATCAGGAAATTTTGATCTGGTGATGGAAAATCTAACGATGGCCAATTTACCTGGTGCAAACGCGATGGTAAAGTTCATCTACGCTTGGTATTACAAGAAATCTTTGAAGCCCGTCATCAAATGTTTCTACGATGACTGGTACAGAGTAAAAACGGAAGAGGAAGAAGCACTGATGCTGAGGATGGCTAAACCCGCCAAATTTATTTCTGTGTGGTGT…	MDYDTGLKIALGWNRRNMELIGVWPEPTRTDERLPNSKVLFSMSLIVLFGILPENANLYFVSGNFDLVMENLTMANLPGANAMVKFIYAWYYKKSLKPVIKCFYDDWYRVKTEEEEALMLRMAKPAKFISVWCSILTLTMLVAYQTLRIFTICVTDKASVNQDRLCIYPAYFPFDIRPTSRLLIINSAQVIAGYSDTLAYTTVDTFIAMLIMHICGQFAVLKKKLLRLMDNDRHSKGMEEFQKELALIINKHEQLNGLAAKIEECFNMLLLLQLLFCTIEICLQGFILLNVILKNENGIFNFQLVHFVIFVSFVLVHIYLYCYIGETLLVQNQEMSDCAYESKWYNVSPPEARCLLFIMNRSIRPLYLTAGKFSTFSMEMFSSILKTAMGYLSVLLTVT*
TRINITY_DN59_c1_g1_i5.p1	399	OR114b	Complete		OR13A_DROME OR13A_DROME Q:18-397,H:19-409 23.077%ID E:1.54e-22 RecName: Full=Odorant receptor 13a; Eukaryota; Metazoa; Ecdysozoa; Arthropoda; Hexapoda; Insecta; Pterygota; Neoptera; Endopterygota; Diptera; Brachycera; Muscomorpha; Ephydroidea; Drosophilidae; Drosophila; Sophophora`OR13A_DROME OR13A_DROME Q:18-397,H:19-409 23.077%ID E:1.54e-22 RecName: Full=Odorant receptor 13a; Eukaryota; Metazoa…	PF02949.23 7tm_6 7tm Odorant receptor 68-388 E:2.5e-44`PF02949.23 7tm_6 7tm Odorant receptor 68-388 E:2.5e-44`PF08395.15 7tm_7 7tm Chemosensory receptor 200-395 E:1.6e-08`PF08395.15 7tm_7 7tm Chemosensory receptor 200-395 E:1.6e-08	ExpAA=129.61 PredHel=5 Topology=o39-61i128-150o199-221i269-291o301-323i	KEGG:dme:Dmel_CG12697	GO:0032590 cellular_component dendrite membrane`GO:0016021 cellular_component integral component of membrane`GO:0005886 cellular_component plasma membrane`GO:0005549 molecular_function odorant binding`GO:0004984 molecular_function olfactory receptor activity`GO:0050911 biological_process detection of chemical stimulus involved in sensory perception of smell`GO:0007165 biological_process signal tr…	GO:0004984 molecular_function olfactory receptor activity`GO:0005549 molecular_function odorant binding`GO:0007608 biological_process sensory perception of smell`GO:0016020 cellular_component membrane`GO:0050909 biological_process sensory perception of taste`GO:0016021 cellular_component integral component of membrane	ATGGACTACGATACAGGACTGAAAATAGCTTTAGGATGGAATCGTCGGAACATGGAATTAATCGGTGTCTGGCCGGAACCGACTAGAACCGACGAAAGATTGCCAAACTCTAAAGTCCTATTTTCCATGTCCCTAATAGTTCTATTTGGAATTTTACCGGAGAATGCGAACCTATATTTCGTATCAGGAAATTTTGATCTGGTAATGGAAAATCTAACGATGGCTAATTTACCTAGTGCAAACGCGATGATAAAGTTTATCTACGCTTGGTATTACAAGGAATCTTTGAAGCCCGTCGTCAAATGTTTCTACGATGATTGGTACAGGGTAAAGACGGAAGAGGAAAAGGCACTGATGCTGAAGATGGCTAAACCTGCCAAATTTATTTCTGTGTGGTGT…	MDYDTGLKIALGWNRRNMELIGVWPEPTRTDERLPNSKVLFSMSLIVLFGILPENANLYFVSGNFDLVMENLTMANLPSANAMIKFIYAWYYKESLKPVVKCFYDDWYRVKTEEEKALMLKMAKPAKFISVWCSMLGLMMLVAYHILRIYTISRTDRASVSRDRLIIYPAYFPFDIRPTWRLLTVNFAQLMAGYSATLAYTTVDTFIAMLIMHICGQFAVLKKKLLRLMDNDIQSESNEFQKELALIINKHEQLNGLAAKIEECFSMLLLIQLLFCTIEICLQGFILLSVILQNENGIFHFQMVHFIIFISFVLVHIYLYCYIGEMLLVQNRELSDCAYESKWYNVSPPEARCLLFIMNRSIRPLYLTAGKFSTFSMEMFSSILKTAMGYLSVLLTVT*
TRINITY_DN5916_c0_g3_i1.p1	335	TRINITY_DN5916_c0_g3_i1.p1	Partial	Interal gap	OR2_ANOGA OR2_ANOGA Q:96-282,H:181-362 27.895%ID E:2.9e-16 RecName: Full=Odorant receptor Or2; Eukaryota; Metazoa; Ecdysozoa; Arthropoda; Hexapoda; Insecta; Pterygota; Neoptera; Endopterygota; Diptera; Nematocera; Culicoidea; Culicidae; Anophelinae; Anopheles	PF02949.23 7tm_6 7tm Odorant receptor 69-282 E:2.1e-38	ExpAA=79.99 PredHel=3 Topology=i57-74o89-111i168-190o	KEGG:aga:AgaP_AGAP009519	GO:0016021 cellular_component integral component of membrane`GO:0005886 cellular_component plasma membrane`GO:0005549 molecular_function odorant binding`GO:0004984 molecular_function olfactory receptor activity`GO:0050911 biological_process detection of chemical stimulus involved in sensory perception of smell`GO:0042048 biological_process olfactory behavior`GO:0007608 biological_process sensory …	GO:0004984 molecular_function olfactory receptor activity`GO:0005549 molecular_function odorant binding`GO:0007608 biological_process sensory perception of smell`GO:0016020 cellular_component membrane	ATGAAACAAAAGTTGAAAGAGACAGAAATTAGAACTGCGTCTGCGTATACGAGGCTGGTGAACGAATCGTCGTACACCAAAGATTTTGCATTGCTAATAACAGCCACTTTAATGAAACTCGTCGGCCTCTGGCTGGCAAAAGACGCGAAGGAACAACGTACGCGTCGGCTAACTTTTATCTACACAACGACTGCAATTCTAATTGGCGTGTGGCTACAATTCAGGGACTTTTACTACTTGTGGCCAAACTTCAACGTTTTCTCTTTGTACCACATTGGTATATCTTACATTTGCTTCGACAACCTTTTGTGTCTAATGAATCTGCACGCGGCCACTCAGTTTCGTATATTACAATATAGATTAACAAACTTGGGTCAGTCAAGCGAAAAGCAACCTAAC…	MKQKLKETEIRTASAYTRLVNESSYTKDFALLITATLMKLVGLWLAKDAKEQRTRRLTFIYTTTAILIGVWLQFRDFYYLWPNFNVFSLYHIGISYICFDNLLCLMNLHAATQFRILQYRLTNLGQSSEKQPNKNYFKNCYTVFKQCIEEHQTRINYCQKLNHIFTSIVLGHVLVFSLLMCLVGFQVLMANSSPTRRMIFVFHITGSLSQLLLFTYSCDALIEESTNVGSAIYSGPWIHLPMDRIGKMLRKDLTIIIVRSRKPCCLTASGFFPVSLETCTKVPPLFIFSLSDILFSLNFDTLCIFLQEGMHEMESYDMKCFRYRCLVPRCRTSH*
TRINITY_DN5916_c0_g3_i3.p1	334	TRINITY_DN5916_c0_g3_i3.p1	Partial	Interal gap	OR2_ANOGA OR2_ANOGA Q:109-331,H:160-377 30.088%ID E:1.06e-25 RecName: Full=Odorant receptor Or2; Eukaryota; Metazoa; Ecdysozoa; Arthropoda; Hexapoda; Insecta; Pterygota; Neoptera; Endopterygota; Diptera; Nematocera; Culicoidea; Culicidae; Anophelinae; Anopheles	PF02949.23 7tm_6 7tm Odorant receptor 53-321 E:3.5e-43	ExpAA=83.49 PredHel=3 Topology=i57-74o111-133i202-224o	KEGG:aga:AgaP_AGAP009519	GO:0016021 cellular_component integral component of membrane`GO:0005886 cellular_component plasma membrane`GO:0005549 molecular_function odorant binding`GO:0004984 molecular_function olfactory receptor activity`GO:0050911 biological_process detection of chemical stimulus involved in sensory perception of smell`GO:0042048 biological_process olfactory behavior`GO:0007608 biological_process sensory …	GO:0004984 molecular_function olfactory receptor activity`GO:0005549 molecular_function odorant binding`GO:0007608 biological_process sensory perception of smell`GO:0016020 cellular_component membrane	ATGAAACAAAAGTTGAAAGAGACAGAAATTAGAACTGCGTCTGCGTATACGAGGCTGGTGAACGAATCGTCGTACACCAAAGATTTTGCATTGCTAATAACAGCCACTTTAATGAAACTCGTCGGCCTCTGGCTGGCAAAAGACGCGAAGGAACAACGTACGCGTCGGCTAACTTTTATCTACACAACGACTGCAATTCTAATTGGCGTGTGGCTACAATTCAGGGACTTTTACTACTTGTGGCCAAACTTCAACAATATTGGAAAGAATTATTCAGAGAAAGTTTTTCCATTTAGAGTGTGGCTTGATCTACCGCTAACTGAAACACCATACTTTGAAATGGTATTCACGCTTCAGGTTTTCTCTTTGTACCACATTGGTATATCTTACATTTGCTTC…	MKQKLKETEIRTASAYTRLVNESSYTKDFALLITATLMKLVGLWLAKDAKEQRTRRLTFIYTTTAILIGVWLQFRDFYYLWPNFNNIGKNYSEKVFPFRVWLDLPLTETPYFEMVFTLQVFSLYHIGISYICFDNLLCLMNLHAATQFRILQYRLTNLGQSSEKQPNKNYFKNCYTVFKQCIEEHQTRINYCQKLNHIFTSIVLGHVLVFSLLMCLVGFQVLMANSSPTRRMIFVFHITGSLSQLLLFTYSCDALIEESTNVGSAIYSGPWIHLPMDRIGKMLRKDLTIIIVRSRKPCCLTASGFFPVSLETCTKVLSTAMSYFTLMRQSYID*
TRINITY_DN5974_c1_g3_i1.p1	256	OR59	Partial	N-terminus is truncated. Initial Met is missed.	OR4_AEDAE OR4_AEDAE Q:34-254,H:185-405 23.246%ID E:1.3e-16 RecName: Full=Odorant receptor 4 {ECO:0000303|PubMed:25391959}; Eukaryota; Metazoa; Ecdysozoa; Arthropoda; Hexapoda; Insecta; Pterygota; Neoptera; Endopterygota; Diptera; Nematocera; Culicoidea; Culicidae; Culicinae; Aedini; Aedes; Stegomyia	PF02949.23 7tm_6 7tm Odorant receptor 23-244 E:2.1e-29	ExpAA=82.12 PredHel=4 Topology=i54-76o124-146i158-180o228-250i	KEGG:aag:5566400	GO:0016021 cellular_component integral component of membrane`GO:0005549 molecular_function odorant binding`GO:0004984 molecular_function olfactory receptor activity`GO:0007165 biological_process signal transduction	GO:0004984 molecular_function olfactory receptor activity`GO:0005549 molecular_function odorant binding`GO:0007608 biological_process sensory perception of smell`GO:0016020 cellular_component membrane	ATGTGCTACATCACGATTTTACAATACGCGATAGGATCGCACGTAGACGAAAATAATCGTACGATCCGAATGCTAGTGTACCCTACGTACAGCGGCTTTTTCGATGTCCAAAGGAGCCCCGTCTACGAATTTGTATACGTTCTCCAATGTTTATGCACATTTCTGCTGAACGCTGTGACGTGTGGATGTTGCGGATTGGCTGCCCTTTTCGCGACACACGCCTGCGGACAAATCGACGTTGTTATGTCTCAGTTAGACGATCTGGTCGATGGGAAATTTTCCGAGAAAAAGAATAACTCGAACACTCGGCTGACGGAAATCGTGCAACATCATATAAGAATTATAAAATTCTCTACGACGGTTGAAACGGTTCTGCAGGAAGTGTGCTTTTTCGAATTC…	MCYITILQYAIGSHVDENNRTIRMLVYPTYSGFFDVQRSPVYEFVYVLQCLCTFLLNAVTCGCCGLAALFATHACGQIDVVMSQLDDLVDGKFSEKKNNSNTRLTEIVQHHIRIIKFSTTVETVLQEVCFFEFVGSTFVICLLEYYCMTDWQQNNKLGLVTYSMLLISLTFNMLLLCYIGDLLIEKSTNVGVSCFMIDWYRLPSKTTQGLILIIAMSNSPVKLSAGKVVNISLSTFGNVLKTSFAYFNFVRNAIM*
TRINITY_DN5974_c1_g4_i1.p1	411	OR55b	Complete		OR4_AEDAE OR4_AEDAE Q:91-406,H:88-403 19.077%ID E:4.98e-12 RecName: Full=Odorant receptor 4 {ECO:0000303|PubMed:25391959}; Eukaryota; Metazoa; Ecdysozoa; Arthropoda; Hexapoda; Insecta; Pterygota; Neoptera; Endopterygota; Diptera; Nematocera; Culicoidea; Culicidae; Culicinae; Aedini; Aedes; Stegomyia	PF02949.23 7tm_6 7tm Odorant receptor 91-398 E:1.8e-29	ExpAA=155.67 PredHel=6 Topology=i52-74o80-102i142-164o278-300i312-334o382-404i	KEGG:aag:5566400	GO:0016021 cellular_component integral component of membrane`GO:0005549 molecular_function odorant binding`GO:0004984 molecular_function olfactory receptor activity`GO:0007165 biological_process signal transduction	GO:0004984 molecular_function olfactory receptor activity`GO:0005549 molecular_function odorant binding`GO:0007608 biological_process sensory perception of smell`GO:0016020 cellular_component membrane	ATGCATCCGTTCGTTTGGAATCACACCGATCGACCGCGAAATCCGAACTACGAGAAGGACATCGTTTACGTGACGAAACACGTGAAATGGATTTTGAATTCCATCGGGATCTGGCCTATCATGTTAAAGAGTATCGGCGAATGTTTACCAAAAATCGCGATCGTACTTAGTAATTTAGTGGTATTTTTCATCCAAGGGCTGTACGTGCTGCACATCATATTAGAACAGCAGGATAATTTTCTACGACTGAGACTCCTGGCCTTTGCTTGGTACTCTTTAATCTCCTTGATGAAGTATTGGGCTCTGACAATGCGCAAACCGAATATCAAGTACTGTGTCGAGGAAATGTATGCCGATTGGAAGCAGGTGGAACTCCAAAGAGATCGCACGCTGATGCTG…	MHPFVWNHTDRPRNPNYEKDIVYVTKHVKWILNSIGIWPIMLKSIGECLPKIAIVLSNLVVFFIQGLYVLHIILEQQDNFLRLRLLAFAWYSLISLMKYWALTMRKPNIKYCVEEMYADWKQVELQRDRTLMLKYGKIGRDLTIYSAVFMYSASMSYVAVMQYAVGSHVDENNRTIRVLVYPAYNGLFDVQKTPIYETVYILQCMCTFVLNTVSSGTCGLAALFATHACGQIDVIMSQLNDLANEKFTKKNYDPDTRLMEIVQHHMKILKFSAIIETILQEVCFFEFVGSTFVICLLEYYCITDWQQNNKFSLITYSMLLSSLTFNMFLLCYIGDLLIEKSANVGISCCMIDWYRLPIKTSQGLILIIAMSNSPLKISAGRIIYLSLSTFGSVLKTSFA…
TRINITY_DN5974_c1_g4_i3.p1	411	OR55a	Complete		OR4_AEDAE OR4_AEDAE Q:91-398,H:88-390 18.297%ID E:1.68e-07 RecName: Full=Odorant receptor 4 {ECO:0000303|PubMed:25391959}; Eukaryota; Metazoa; Ecdysozoa; Arthropoda; Hexapoda; Insecta; Pterygota; Neoptera; Endopterygota; Diptera; Nematocera; Culicoidea; Culicidae; Culicinae; Aedini; Aedes; Stegomyia	PF02949.23 7tm_6 7tm Odorant receptor 91-398 E:2.5e-26	ExpAA=141.11 PredHel=5 Topology=o52-74i81-103o144-166i279-301o316-338i	KEGG:aag:5566400	GO:0016021 cellular_component integral component of membrane`GO:0005549 molecular_function odorant binding`GO:0004984 molecular_function olfactory receptor activity`GO:0007165 biological_process signal transduction	GO:0004984 molecular_function olfactory receptor activity`GO:0005549 molecular_function odorant binding`GO:0007608 biological_process sensory perception of smell`GO:0016020 cellular_component membrane	ATGCATCCGTTCGTTTGGAATCACACCGATCGACCGCGAAATCCGAACTACGAGAAGGACATCGTTTACGTGACGAAACACGTGAAATGGATTTTGAATTCCATCGGGATCTGGCCTATCATGTTAAAGAGTATCGGCGAATGTTTACCAAAAATCGCGATCGTACTTAGTAATTTAGTGGTATTTTTCATCCAAGGGCTGTACGTGCTGCACATCATATTAGAACAGCAGGATAATTTTCTACGACTGAGACTCCTGGCCTTTGCTTGGTACTCTTTAATCTCCTTGATGAAGTATTGGGCTCTGACAATGCGCAAACCGAATATCAAGTACTGTGTCGAGGAAATGTATGCCGATTGGAAGCAGGTGGAACTCCAAAGAGATCGCACGCTGATGCTG…	MHPFVWNHTDRPRNPNYEKDIVYVTKHVKWILNSIGIWPIMLKSIGECLPKIAIVLSNLVVFFIQGLYVLHIILEQQDNFLRLRLLAFAWYSLISLMKYWALTMRKPNIKYCVEEMYADWKQVELQRDRTLMLKYGKIGRDLTIYSAVFMYSASMSYVAVMQYAVGSHVDENNRTIRVLVYPAYNGLFDVQKTPIYETVYILQCMCTFVLNTVSSGTCGLAALFATHACGQIDVIMSQLNDLANEKFTKKNYDPDTRLMEIVQHHMKILKYKRRRFSAIIETILQEVCFFEFVGSTFVICLLEYYCITDWQQNNKFSLITYSMLLSSLTFNMFLLCYIGDLLIEKSANVGISCCMIDWYRLPIKTSQGLILIIAMSNSPLKISAGRIIYLSLSTFGSVG…
TRINITY_DN60388_c0_g2_i5.p1	241	OR178b	Partial	C-terminus is truncated. STOP codon is missed	.	PF02949.23 7tm_6 7tm Odorant receptor 74-229 E:2.5e-06	ExpAA=81.54 PredHel=4 Topology=i38-58o68-86i130-152o176-198i	.	.	GO:0004984 molecular_function olfactory receptor activity`GO:0005549 molecular_function odorant binding`GO:0007608 biological_process sensory perception of smell`GO:0016020 cellular_component membrane	ATGATGGATTGGCAAACAGTTGAGGATCAATGTCTCAAAGATAACAAATTTTTCTCACAGCTTGTTGGTGTGTGGCCCGATCAGGAAAAAGTTACCAAATTTGCTACACGCCTCGTCATACTTGTACTAGTTATTGTTGCTCTCATAACCGAGATATCACGGATAATAGTATTTTACAGCTTGGACGTACTATTAGATCAGATAATGTACCTGGATGTAGGAATAGGCATTTTAATCAAGCAGTACAATTACATTCTGAACGAGGAGAAGCTGAAAGAACTTTTAAACGGCATCGTGATCGACCGCTTAATGAAACGACCGAAGGAGGAACTAGAAATTTTGGACATGTACTCCAAGAGAGCGTTACTCTTTTCTTCTATATATAGAGTCATCGTATAT…	MMDWQTVEDQCLKDNKFFSQLVGVWPDQEKVTKFATRLVILVLVIVALITEISRIIVFYSLDVLLDQIMYLDVGIGILIKQYNYILNEEKLKELLNGIVIDRLMKRPKEELEILDMYSKRALLFSSIYRVIVYSSALLFLLTPTVPPILNVIAPRNESQGREFIYPAYYFIDEQNYYYPILAHMMSIVLILAAVFIACDTNLINVIQHGCALLTISGYRFKHVMNDMNLCNENYNDSLIH*
TRINITY_DN617_c0_g1_i2.p1	347	OR56b	Complete		OR4_AEDAE OR4_AEDAE Q:144-345,H:201-405 22.642%ID E:1.84e-11 RecName: Full=Odorant receptor 4 {ECO:0000303|PubMed:25391959}; Eukaryota; Metazoa; Ecdysozoa; Arthropoda; Hexapoda; Insecta; Pterygota; Neoptera; Endopterygota; Diptera; Nematocera; Culicoidea; Culicidae; Culicinae; Aedini; Aedes; Stegomyia	PF02949.23 7tm_6 7tm Odorant receptor 83-334 E:4.1e-24	ExpAA=142.24 PredHel=6 Topology=i27-49o80-102i141-163o215-237i249-271o319-341i	KEGG:aag:5566400	GO:0016021 cellular_component integral component of membrane`GO:0005549 molecular_function odorant binding`GO:0004984 molecular_function olfactory receptor activity`GO:0007165 biological_process signal transduction	GO:0004984 molecular_function olfactory receptor activity`GO:0005549 molecular_function odorant binding`GO:0007608 biological_process sensory perception of smell`GO:0016020 cellular_component membrane	ATGCATCCTCCCGTTCGGAATCACACCGATCACCCGCGAAATCCAAACTACGAGAAAGATATTGTTTACGTGACGAAATACCTCAAGTGGATTTTAAATGTCGTCGGCATATGGCCAGCAATATTAATAGGAATCGGGAGATTTTTACCAAAAATCTCAATGGTACTGAGTAATTTCCTGCTGATTTTCTTCGAAGTGCAGTGCGTGCTACACGTTACATTCGAACAGAAAGATCCTATGTTAAGAATGAGAATCCTAGGATTGGCTTGCCATTCCTTAGTCTGTCTGCTAAAGTATTGGGCACTGACAATGCGCAAGTCAAGGATCAAGTTGTGTATCGAAGAAGTATATACAGACTGGAAACAGGTGGAACTACAAACAGATCGTACATTGATGCTA…	MHPPVRNHTDHPRNPNYEKDIVYVTKYLKWILNVVGIWPAILIGIGRFLPKISMVLSNFLLIFFEVQCVLHVTFEQKDPMLRMRILGLACHSLVCLLKYWALTMRKSRIKLCIEEVYTDWKQVELQTDRTLMLKYGKIGRNLTIYCALFAYCGCCGLAALFATHACGQIDVIMSQLDDLVDGKFFNKDYNSNNRLTEIVQHHMRILKFSATVETVLQEVCFFEFIGSTFVICFLEYYCITDWQQNNKFGVVTYAAILISVTFNLFLLCYIGDLLIEKSANIGVSCCMIDWYRLPSKTTQGVILIIAMSNSPMKFTAGRIVYISLATFGNVFKTSFAYLNFVRNAVM*
TRINITY_DN617_c0_g1_i3.p1	410	OR56a	Complete		OR4_AEDAE OR4_AEDAE Q:93-406,H:90-403 20.795%ID E:6.84e-14 RecName: Full=Odorant receptor 4 {ECO:0000303|PubMed:25391959}; Eukaryota; Metazoa; Ecdysozoa; Arthropoda; Hexapoda; Insecta; Pterygota; Neoptera; Endopterygota; Diptera; Nematocera; Culicoidea; Culicidae; Culicinae; Aedini; Aedes; Stegomyia	PF02949.23 7tm_6 7tm Odorant receptor 91-397 E:1.7e-30	ExpAA=157.10 PredHel=6 Topology=i27-49o80-102i144-166o199-221i311-333o382-404i	KEGG:aag:5566400	GO:0016021 cellular_component integral component of membrane`GO:0005549 molecular_function odorant binding`GO:0004984 molecular_function olfactory receptor activity`GO:0007165 biological_process signal transduction	GO:0004984 molecular_function olfactory receptor activity`GO:0005549 molecular_function odorant binding`GO:0007608 biological_process sensory perception of smell`GO:0016020 cellular_component membrane	ATGCATCCTCCCGTTCGGAATCACACCGATCACCCGCGAAATCCAAACTACGAGAAAGATATTGTTTACGTGACGAAATACCTCAAGTGGATTTTAAATGTCGTCGGCATATGGCCAGCAATATTAATAGGAATCGGGAGATTTTTACCAAAAATCTCAATGGTACTGAGTAATTTCCTGCTGATTTTCTTCGAAGTGCAGTGCGTGCTACACGTTACATTCGAACAGAAAGATCCTATGTTAAGAATGAGAATCCTAGGATTGGCTTGCCATTCCTTAGTCTGTCTGCTAAAGTATTGGGCACTGACAATGCGCAAGTCAAGGATCAAGTTGTGTATCGAAGAAGTATATACAGACTGGAAACAGGTGGAACTACAAACAGATCGTACATTGATGCTA…	MHPPVRNHTDHPRNPNYEKDIVYVTKYLKWILNVVGIWPAILIGIGRFLPKISMVLSNFLLIFFEVQCVLHVTFEQKDPMLRMRILGLACHSLVCLLKYWALTMRKSRIKLCIEEVYTDWKQVELQTDRTLMLKYGKIGRNLTIYCALFAYCGNIFYVTILQYAIGSQIDDDNRTIRILMYPMYSGLLDVQKSPVYEIVYVLQCIATLILNTMTAGCCGLAALFATHACGQIDVIMSQLDDLVDGKFFNKDYNSNNRLTEIVQHHMRILKFSATVETVLQEVCFFEFIGSTFVICFLEYYCITDWQQNNKFGVVTYAAILISVTFNLFLLCYIGDLLIEKSANIGVSCCMIDWYRLPSKTTQGVILIIAMSNSPMKFTAGRIVYISLATFGNVFKTSFA…
TRINITY_DN617_c0_g1_i4.p1	383	OR56c	Complete		OR4_AEDAE OR4_AEDAE Q:168-381,H:192-405 22.624%ID E:9.36e-13 RecName: Full=Odorant receptor 4 {ECO:0000303|PubMed:25391959}; Eukaryota; Metazoa; Ecdysozoa; Arthropoda; Hexapoda; Insecta; Pterygota; Neoptera; Endopterygota; Diptera; Nematocera; Culicoidea; Culicidae; Culicinae; Aedini; Aedes; Stegomyia	PF02949.23 7tm_6 7tm Odorant receptor 164-370 E:1.5e-26	ExpAA=141.18 PredHel=6 Topology=i27-49o80-102i177-199o251-273i285-307o355-377i	KEGG:aag:5566400	GO:0016021 cellular_component integral component of membrane`GO:0005549 molecular_function odorant binding`GO:0004984 molecular_function olfactory receptor activity`GO:0007165 biological_process signal transduction	GO:0004984 molecular_function olfactory receptor activity`GO:0005549 molecular_function odorant binding`GO:0007608 biological_process sensory perception of smell`GO:0016020 cellular_component membrane	ATGCATCCTCCCGTTCGGAATCACACCGATCACCCGCGAAATCCAAACTACGAGAAAGATATTGTTTACGTGACGAAATACCTCAAGTGGATTTTAAATGTCGTCGGCATATGGCCAGCAATATTAATAGGAATCGGGAGATTTTTACCAAAAATCTCAATGGTACTGAGTAATTTCCTGCTGATTTTCTTCGAAGTGCAGTGCGTGCTACACGTTACATTCGAACAGAAAGATCCTATGTTAAGAATGAGAATCCTAGGATTGGCTTGCCATTCCTTAGTCTGTCTGCTAAAGTATTGGGCACTGACAATGCGCAAGTCAAGGATCAAGTTGTGTATCGAAGAAGTATATACAGACTGGAAACAGGTTAGTCGGGCAGAAGGTGGAACTACAAACAGA…	MHPPVRNHTDHPRNPNYEKDIVYVTKYLKWILNVVGIWPAILIGIGRFLPKISMVLSNFLLIFFEVQCVLHVTFEQKDPMLRMRILGLACHSLVCLLKYWALTMRKSRIKLCIEEVYTDWKQVSRAEGGTTNRSYIDAKIREDRKESDYILRSVRVLCGLLDVQKSPVYEIVYVLQCIATLILNTMTAGCCGLAALFATHACGQIDVIMSQLDDLVDGKFFNKDYNSNNRLTEIVQHHMRILKFSATVETVLQEVCFFEFIGSTFVICFLEYYCITDWQQNNKFGVVTYAAILISVTFNLFLLCYIGDLLIEKSANIGVSCCMIDWYRLPSKTTQGVILIIAMSNSPMKFTAGRIVYISLATFGNVFKTSFAYLNFVRNAVM*
TRINITY_DN635_c1_g1_i12.p1	394	OR136a	Complete		.	PF02949.23 7tm_6 7tm Odorant receptor 83-383 E:1e-17	ExpAA=134.61 PredHel=6 Topology=i36-58o68-85i126-147o167-189i268-290o300-319i	.	.	GO:0004984 molecular_function olfactory receptor activity`GO:0005549 molecular_function odorant binding`GO:0007608 biological_process sensory perception of smell`GO:0016020 cellular_component membrane	ATGGATTTTCGCAACCTGAGCCGTTTAAACGTTCTCATGAATATAATATCGGGGAACTTCTTACCGATGACAAGTAAGAAAAGGAAATTACCGATTGTCTACAAAATCTATTGGGCATTCACTTGGTTAACAGAGCTCGTATACTTGACCACTTTTATTTTCGGTGTTTTCTCTGTCCCGATAGAAAAGGCACTAAGGGACGGCACGGTAAACGCGGTGATCGCGTTGGAAATAATCACGCTGAGAATTTATTTGCACTGTCGCAAGAATTTAATACGCAGATTAATCGAACAGTTTAACCGCCTCATCGAAAGCAATGAAACTCTTCGAGGTATCACAATTAGCACAATGAGACCGATAGAAAAGCCGCTGAAAGTTTACACAGTTGGTAATGTTGTT…	MDFRNLSRLNVLMNIISGNFLPMTSKKRKLPIVYKIYWAFTWLTELVYLTTFIFGVFSVPIEKALRDGTVNAVIALEIITLRIYLHCRKNLIRRLIEQFNRLIESNETLRGITISTMRPIEKPLKVYTVGNVVTTTIWTLLPFLEILRKNEFYYSDYQIPGVISKEPFSINIFITGVILQSVGGAIQNVRKMSLDLYTMHFIILMTAQYKYLRVKFATIFEQECGTLKGLYDDIRENVSSGTIKREMRLLIRHYGVVVAMAAMSRKLLSPNIVILYLNNVFRFCFLSLMFVMSGHFERSLIMIYSLGALTQFYLLCYSIQELVEASKNVVDDVISKNWYLYDIPLQRAIVMMILTNKLECKLCNVENINLTLPSFISILNQAYSVCLLFLRIK*
TRINITY_DN635_c1_g2_i1.p1	397	OR136b	Complete		.	PF02949.23 7tm_6 7tm Odorant receptor 82-386 E:1.4e-17	ExpAA=138.58 PredHel=6 Topology=i36-58o68-85i125-147o167-189i271-293o303-322i	.	.	GO:0004984 molecular_function olfactory receptor activity`GO:0005549 molecular_function odorant binding`GO:0007608 biological_process sensory perception of smell`GO:0016020 cellular_component membrane	ATGGACTTTCGTAACCTGAGCCGTTTAAACATTTTTGTAAATATATTGTCGGGCAACTTTTTACCAATGACGAGTAAGAAAAGGAAATTACCGATTCTTTCTAAAATCTATTTGGTCTTGATTTGGTCAATGAAACTAATATACGTAACTGCTTTTACTTTCGGACTTTTCTATGTCTCGGGCGAAAAAATATTGAGGGACGGCACAATGAACGCAGTGGTGTTGTTAGAAATAACCGTGCTAACAATTTATCTGCATTGTCGTAAAAAACTGTTACGTGAGCTAATTGAAAAGTTAAATCATCTCATCGAAGGCAATGAAACACTACAAGACATCATAGTTAATGTAGTGAAACCGATGGAGAAGCCGCTGGCAATTTATACAATTGGTAATATTACT…	MDFRNLSRLNIFVNILSGNFLPMTSKKRKLPILSKIYLVLIWSMKLIYVTAFTFGLFYVSGEKILRDGTMNAVVLLEITVLTIYLHCRKKLLRELIEKLNHLIEGNETLQDIIVNVVKPMEKPLAIYTIGNITAVVVWAALPFLEILRKNEFYHSDYRMPNVISKEPFSVNIFIAGIILQMIGAVHTIVRKIALDLYTMHFIFLMTAQYKYLRIKFAMIFEKETEALESSCNNVVKWSENERTIKQEMRLLTRHYETVVEMAVMLKKLLFPNVAILYVNNVFRFCLISLMFVMSMGHFTERCLIVLYGTGALIQFYILCYSIQELIEDSKNVADDVIHKKWYFHDVSLQRAIVTIISTNKLECKLSIFQNIDLTLSSFITILNRAYSVYLLFLEIR*
TRINITY_DN635_c1_g2_i2.p1	437	OR136c	Complete		.	PF02949.23 7tm_6 7tm Odorant receptor 338-426 E:1.8e-08	ExpAA=153.13 PredHel=6 Topology=i36-58o68-85i125-147o167-189i281-300o343-362i	.	.	GO:0004984 molecular_function olfactory receptor activity`GO:0005549 molecular_function odorant binding`GO:0007608 biological_process sensory perception of smell`GO:0016020 cellular_component membrane	ATGGACTTTCGTAACCTGAGCCGTTTAAACATTTTTGTAAATATATTGTCGGGCAACTTTTTACCAATGACGAGTAAGAAAAGGAAATTACCGATTCTTTCTAAAATCTATTTGGTCTTGATTTGGTCAATGAAACTAATATACGTAACTGCTTTTACTTTCGGACTTTTCTATGTCTCGGGCGAAAAAATATTGAGGGACGGCACAATGAACGCAGTGGTGTTGTTAGAAATAACCGTGCTAACAATTTATCTGCATTGTCGTAAAAAACTGTTACGTGAGCTAATTGAAAAGTTAAATCATCTCATCGAAGGCAATGAAACACTACAAGACATCATAGTTAATGTAGTGAAACCGATGGAGAAGCCGCTGGCAATTTATACAATTGGTAATATTACT…	MDFRNLSRLNIFVNILSGNFLPMTSKKRKLPILSKIYLVLIWSMKLIYVTAFTFGLFYVSGEKILRDGTMNAVVLLEITVLTIYLHCRKKLLRELIEKLNHLIEGNETLQDIIVNVVKPMEKPLAIYTIGNITAVVVWAALPFLEILRKNEFYHSDYRMPNVISKEPFSVNIFIAGIILQMIGAVHTIVRKIALDLYTMHFIFLMTAQYKYLRIKFAMIFEKETEALESSCNNVVKWSENERTIKQEMRLLTRHYETVVEMAVMLKKLLFPNVAILYVNNVFRFCLISLMFVMVYFQFLIHNCFLTFPLAIDYFIKSEIVIGDFYKKKVYFLQSMGHFTERCLIVLYGTGALIQFYILCYSIQELIEDSKNVADDVIHKKWYFHDVSLQRAIVTIISTN…
TRINITY_DN638_c0_g1_i1.p1	417	TRINITY_DN638_c0_g1_i1.p1	Complete		OR43A_DROME OR43A_DROME Q:96-413,H:85-371 20.497%ID E:6.39e-09 RecName: Full=Odorant receptor 43a; Eukaryota; Metazoa; Ecdysozoa; Arthropoda; Hexapoda; Insecta; Pterygota; Neoptera; Endopterygota; Diptera; Brachycera; Muscomorpha; Ephydroidea; Drosophilidae; Drosophila; Sophophora	PF02949.23 7tm_6 7tm Odorant receptor 83-330 E:1e-17	ExpAA=84.50 PredHel=3 Topology=o44-66i133-155o195-217i	KEGG:dme:Dmel_CG1854	GO:0032590 cellular_component dendrite membrane`GO:0016021 cellular_component integral component of membrane`GO:0005886 cellular_component plasma membrane`GO:0005549 molecular_function odorant binding`GO:0004984 molecular_function olfactory receptor activity`GO:0004888 molecular_function transmembrane signaling receptor activity`GO:0050911 biological_process detection of chemical stimulus involve…	GO:0004984 molecular_function olfactory receptor activity`GO:0005549 molecular_function odorant binding`GO:0007608 biological_process sensory perception of smell`GO:0016020 cellular_component membrane	ATGTCTCTCGCAAAGAACGCGGAAGATGATCTGAGGGATTCCATGAGCGTTTTTTATTCCATGTTGAAGATAACCGGTGCCTGGCCAAATCCTACCAAATCCTCCTTGTCTTCGGTAATTCTCAAAACCTGTATTATTTTTACATCTTATTTCGTGCAATTGGTGACGCTGATCCCGAGCGTTCTATATGCATTTGCGAAGGAGAAAAGTGGCAGAAAACGAATAAAACTGCTCACGCCTCAGATCAACAATTTGTGCCAGCTGATCAAGTACACTATACTGTTTCGTCGGATGAAGGAATTCAGAAAAATGGTGGAGGAGATAAGAAACAGCTGGTTGAACGCAACCGAAGAAAATCGACGAATCTTTCGTACGAACGCGAAAATCGGACGGAAAGCG…	MSLAKNAEDDLRDSMSVFYSMLKITGAWPNPTKSSLSSVILKTCIIFTSYFVQLVTLIPSVLYAFAKEKSGRKRIKLLTPQINNLCQLIKYTILFRRMKEFRKMVEEIRNSWLNATEENRRIFRTNAKIGRKAVIGIGVTMFSGGLSYRILTPILRGKLVLPNNTTIKILSCPGYFVFFDEQVTPNYEIIYFLQIFGGFFTYSAQCATMGVYSMLCLHMCSLMRTLTNKMKELSDQPDISESAVQKKIADIVEHRTMIKRFSSNIDRIVPSMCFFEMIDDTLIVCSLGYCIIMDWEDSNGISIAIYLMIQTSCTLSNFAMCYIGQLLIDEVLPNFYNSLSTYRITIHNSETVRRTCATLNWYRFPMNKARYLVLVIIISNYRIKITAAKVVEVSLATFT…
TRINITY_DN638_c0_g1_i11.p1	226	TRINITY_DN638_c0_g1_i11.p1	Partial	N-terminus is truncated. Initial Met is missed.	OR43A_DROME OR43A_DROME Q:10-222,H:164-372 21.127%ID E:5.23e-09 RecName: Full=Odorant receptor 43a; Eukaryota; Metazoa; Ecdysozoa; Arthropoda; Hexapoda; Insecta; Pterygota; Neoptera; Endopterygota; Diptera; Brachycera; Muscomorpha; Ephydroidea; Drosophilidae; Drosophila; Sophophora	PF02949.23 7tm_6 7tm Odorant receptor 2-214 E:4.4e-25	ExpAA=74.29 PredHel=3 Topology=o15-37i96-118o128-150i	KEGG:dme:Dmel_CG1854	GO:0032590 cellular_component dendrite membrane`GO:0016021 cellular_component integral component of membrane`GO:0005886 cellular_component plasma membrane`GO:0005549 molecular_function odorant binding`GO:0004984 molecular_function olfactory receptor activity`GO:0004888 molecular_function transmembrane signaling receptor activity`GO:0050911 biological_process detection of chemical stimulus involve…	GO:0004984 molecular_function olfactory receptor activity`GO:0005549 molecular_function odorant binding`GO:0007608 biological_process sensory perception of smell`GO:0016020 cellular_component membrane	TATTTTGTGTTCTTCGACGAACAGGTTACGCCAAATTACGAAATAATCTATTTCCTGCAAATTTTCGGCGGATTCTTCACCTATACGACATTGTGCGCCACTATGGGAGTTTGCACGATGCTCTGTTTGCATATGTGCAGCCTGTTGAGGATCCTGACGAACAAGATGATAGAGCTTTCCGATCAGCTTGACGTAAGCGAGAACGCCGTGCAAGAAAAGATCGCTGACATCGTTGAGTATCGAACGGGGATCAAACGATTTTCGACAAACATCGATCGAATTATCCCGACCATATGTTTCTTCGAGATGATCAACGACACGTTAGTTGCTTGCGTAGTCGGATACTGCATTATCATGGAATGGGAAAATAACAATGTTACCGCTATAGTAATTTATCTG…	YFVFFDEQVTPNYEIIYFLQIFGGFFTYTTLCATMGVCTMLCLHMCSLLRILTNKMIELSDQLDVSENAVQEKIADIVEYRTGIKRFSTNIDRIIPTICFFEMINDTLVACVVGYCIIMEWENNNVTAIVIYLLLQTSCVFVNFTMCYIGQLLINESETVGRTCATLNWYRFPMNKARYLVLVIIISNYRIKITAAKVVDVSLATFTDIMKASVGYLNMLRSTLQ*
TRINITY_DN638_c0_g1_i2.p1	399	TRINITY_DN638_c0_g1_i2.p1	Complete		OR43A_DROME OR43A_DROME Q:96-395,H:85-371 20.779%ID E:5.52e-10 RecName: Full=Odorant receptor 43a; Eukaryota; Metazoa; Ecdysozoa; Arthropoda; Hexapoda; Insecta; Pterygota; Neoptera; Endopterygota; Diptera; Brachycera; Muscomorpha; Ephydroidea; Drosophilidae; Drosophila; Sophophora	PF02949.23 7tm_6 7tm Odorant receptor 83-388 E:7.3e-27	ExpAA=93.95 PredHel=3 Topology=o43-65i133-155o195-217i	KEGG:dme:Dmel_CG1854	GO:0032590 cellular_component dendrite membrane`GO:0016021 cellular_component integral component of membrane`GO:0005886 cellular_component plasma membrane`GO:0005549 molecular_function odorant binding`GO:0004984 molecular_function olfactory receptor activity`GO:0004888 molecular_function transmembrane signaling receptor activity`GO:0050911 biological_process detection of chemical stimulus involve…	GO:0004984 molecular_function olfactory receptor activity`GO:0005549 molecular_function odorant binding`GO:0007608 biological_process sensory perception of smell`GO:0016020 cellular_component membrane	ATGTCTGTGGCAAAGAACGCGGAAGATGATCTGCGGGATTCCATGAACGTTTTTTATTCTATGTTGAAAATAACCGGTGCCTGGCCTAATCCTAACAAATCCTCCTTGTCCTTGCTAATCCTAAAAATCTGCATTATTTTTATATCATATTTCGTGCAATTGGTGACGCTGATCCCGAGCGTTCTATATGCATTTGCGAAGGAGAAAAGTGGCAGAAAACGAATAAAACTGCTCACGCCTCAGATCAACAATTTGTGCCAGCTGATCAAGTACACTATACTGTTTCGTCGGATGAAGGAATTCAGAAAAATGGTGGAGGAGATAAGAAACAGCTGGTTGAACGCAACCGAAGAAAATCGACGAATCTTTCGTACGAACGCGAAAATCGGACGGAAAGCG…	MSVAKNAEDDLRDSMNVFYSMLKITGAWPNPNKSSLSLLILKICIIFISYFVQLVTLIPSVLYAFAKEKSGRKRIKLLTPQINNLCQLIKYTILFRRMKEFRKMVEEIRNSWLNATEENRRIFRTNAKIGRKAVIGIGVTMFSGGLSYRILTPILRGKLVLPNNTTIKILSCPGYFVFFDEQVTPNYEIIYFLQIFGGFFTYSAQCATMGVYAMLCLHMCSLMRTLTNKMKELSDQSDMSESAVQAKIADIVEHRIMIKRFSTNIDQIIPSMCFFEMIDDTLIVCSLGYCIIMEWEDSNVINIAMYFMIQTSCTLSNFAMCYIGQLLIDESDTVRRTCATLNWYRFPMNKARYLVLVIIISNYRIKITAAKVVEVSLATFTDIMKTSMGYLNVLRTAL*
TRINITY_DN638_c0_g1_i4.p1	208	TRINITY_DN638_c0_g1_i4.p1	Partial	N-terminus is truncated. Initial Met is missed.	OR4_AEDAE OR4_AEDAE Q:13-207,H:193-405 20.548%ID E:1.78e-07 RecName: Full=Odorant receptor 4 {ECO:0000303|PubMed:25391959}; Eukaryota; Metazoa; Ecdysozoa; Arthropoda; Hexapoda; Insecta; Pterygota; Neoptera; Endopterygota; Diptera; Nematocera; Culicoidea; Culicidae; Culicinae; Aedini; Aedes; Stegomyia	PF02949.23 7tm_6 7tm Odorant receptor 2-197 E:5e-20	ExpAA=55.07 PredHel=2 Topology=o15-37i107-129o	KEGG:aag:5566400	GO:0016021 cellular_component integral component of membrane`GO:0005549 molecular_function odorant binding`GO:0004984 molecular_function olfactory receptor activity`GO:0007165 biological_process signal transduction	GO:0004984 molecular_function olfactory receptor activity`GO:0005549 molecular_function odorant binding`GO:0007608 biological_process sensory perception of smell`GO:0016020 cellular_component membrane	TATTTTGTGTTCTTCGACGAACAGGTTACGCCAAATTACGAAATAATCTATTTCCTGCAAATTTTCGGCGGATTCTTCACCTATACGACATTGTGCGCCACTATGGGAGTTTGCACGATGCTCTGTTTGCATATGTGCAGCCTGTTGAGGATCCTGACGAACAAGATGATAGAGCTTTCCGATCAGCTTGACGTAAGCGAGAACGCCGTGCAAGAAAAGATCGCTGACATCGTTGAGTATCGAACGGGGATCAAACGATTTTCGACAAACATCGATCGAATTATCCCGACCATATGTTTCTTCGAGATGATCAACGACACGTTAGTTGCTTGCGTAGTCGGATACTGCATTATCATGACAAGTTGCGTGTTCGTCAATTTCACAATGTGTTACATCGGT…	YFVFFDEQVTPNYEIIYFLQIFGGFFTYTTLCATMGVCTMLCLHMCSLLRILTNKMIELSDQLDVSENAVQEKIADIVEYRTGIKRFSTNIDRIIPTICFFEMINDTLVACVVGYCIIMTSCVFVNFTMCYIGQLLINESETVGRTCATLNWYRFPMNKARYLVLVIIISNYRIKITAAKVVEVSLATFTDIMKTSMGYLNVLRTAL*
TRINITY_DN6392_c0_g1_i1.p1	376	OR146	Complete		.	PF02949.23 7tm_6 7tm Odorant receptor 78-356 E:1e-11	ExpAA=116.76 PredHel=5 Topology=i35-57o136-158i186-205o243-265i272-294o	.	.	GO:0004984 molecular_function olfactory receptor activity`GO:0005549 molecular_function odorant binding`GO:0007608 biological_process sensory perception of smell`GO:0016020 cellular_component membrane	ATGTTAAAAAAATTGACGCCAGAGAAAGCTATTAACATTATTCGACTGAGCGTGGCTCTGACATTTTGTTGGCCACTTCGTGCGAACAATAGCAGAACTGTGATCTTTGGTTACAGAGTAATGCAAATTTGTGCAGCTATTAACATGCTCCTGTTACTCCTGCCTACATTGTACGCGACGTATCTGCGATCGGACGATGTAGAAATTGTTTCTCACTGTGTTACTCAGGCAATATGCGAGGTTCAATGTATCGTTCAGTCTGTTATATGTTTCAGCAAGTACGACACTCTGCAACGTATAATCGAGGAGCTGTGGAGTTGCATCGAGGGGGCCCAACGATACGAGAGTGATATTTTTCACGAGTATCTTGCGAGAGTCAACGTGCTTTATGGCGGTTAC…	MLKKLTPEKAINIIRLSVALTFCWPLRANNSRTVIFGYRVMQICAAINMLLLLLPTLYATYLRSDDVEIVSHCVTQAICEVQCIVQSVICFSKYDTLQRIIEELWSCIEGAQRYESDIFHEYLARVNVLYGGYIVAMYIIAFVGLIGPLFLPIVHLIFAEYPFDVKNRTLVSAVIRTHQIITCHQICAHECVCLFGALLIWFIAARFECLMVELRRTTDIRMLAAFIEKQLHLKRYAEEVVGCFRLMVLFVIAACTFVITIFAIAMVTNTPLVAKMLLAGITASLLMYIYMYAWPADHMKEMSLKFSQSVYDLPWYEHTARMQKNLLNVLVYQKPVILSINCLVPELSLRYYCSYLSNALSFCTALRAILEGNTT*
TRINITY_DN6392_c0_g1_i7.p1	278	OR148	Partial	N and C-terminus are truncated.	.	PF02949.23 7tm_6 7tm Odorant receptor 35-277 E:4.2e-09	ExpAA=101.34 PredHel=4 Topology=i88-119o139-161i205-227o231-253i	.	.	GO:0004984 molecular_function olfactory receptor activity`GO:0005549 molecular_function odorant binding`GO:0007608 biological_process sensory perception of smell`GO:0016020 cellular_component membrane	ATGCAAATTTGTGCGGCTATCAACATATCCTTGTTACTTTTGCCCACATTGTACGCGACGTATTTGCGATCGGACGACATGGAAGTTGTTTCTCACTGTGTCACTCAGGCGTTGTGCGAGATTCAATGTATCGTTCAAACTGTTATATGTTTCAGCAAGCACGACACTCTACAACGTATACTCGAAGAGCTGTGGAGTTGCATCGGCAAGGCCCAACAACACGAGGAGGAAATTTATTACCTGTATCTTGCGAGATGCAACGTGTTTTACAGCAGTTACATCGCTGCCACGTATGCAACAGTAGCTGTTGGTTTGATCGGACCCTTGTTTCTTCCAATTGTTCACATGATATTCGCTGAATATCCGTTTAACGTCAATCGTACGTTAGTAATTGCTATC…	MQICAAINISLLLLPTLYATYLRSDDMEVVSHCVTQALCEIQCIVQTVICFSKHDTLQRILEELWSCIGKAQQHEEEIYYLYLARCNVFYSSYIAATYATVAVGLIGPLFLPIVHMIFAEYPFNVNRTLVIAIVRAHQIITGHQICAHICMCLFGGLLIWFTAARYECLMAELQRTTDIHMLIVCIEKQLRLKRYAEDVVECFRFMVLFVIAACTFVITVCAITIVTNTPLVAKILFTGITVSLLMYIYMYAWPADHMKEMSLKFSQSVYDLPWYEHT
TRINITY_DN6392_c0_g4_i1.p1	377	OR159	Complete		.	PF02949.23 7tm_6 7tm Odorant receptor 77-359 E:2.6e-11	ExpAA=140.40 PredHel=6 Topology=i11-28o43-65i131-153o178-200i247-269o279-297i	.	.	GO:0004984 molecular_function olfactory receptor activity`GO:0005549 molecular_function odorant binding`GO:0007608 biological_process sensory perception of smell`GO:0016020 cellular_component membrane	ATGTTGAAACGTGCAACGCCGGAGAAAGTGATTCATTTTACTTGGCTTTTCGTTGCGGTGACCTTCTGTTGGCCGAGTCCTAGCAACAGCAGCAAGAGCCAACACTTTCGTCTGTCCGTTATGCAAATCATTAGTATCATTCACGCTATTCTCCTGATTGTGCCGTCGATATACTCGGTGTTCGTGTACATATCAATCGACGATATGATGCGCCTTTATAGGTGCTTGATTCAATTAATAGCGTGCGTTCAAATTGTCGTTCAAACTGGCATATGCTTTATAAAACACGACTCTTTGCAACGTATCATCGAAGAAATGATATCCTGCGTGAACGAGGCGAAAGAATACGAGAGAGATATCTTCGATCTGTATATAGCAAAATGCTATTCTGTCTATGGT…	MLKRATPEKVIHFTWLFVAVTFCWPSPSNSSKSQHFRLSVMQIISIIHAILLIVPSIYSVFVYISIDDMMRLYRCLIQLIACVQIVVQTGICFIKHDSLQRIIEEMISCVNEAKEYERDIFDLYIAKCYSVYGGYVTTLYSLFSFVVVGAFFLPIPHPLSVVYPFRNDYIPVNFILYLHHTAICCQGVGHFCMCVFAALLMWFTVARFDCLTIEFERTTNVRTLITCVKKQLHLKRYAEEVIACFRFMVFYILAISTCILAGCGILLITDAPMIAKVKFVAISIMFLFYVYMYAWPADHIQDVSLNVSRSPYNIKWYDYSLELQKQILIILGYKKPITLSIPCFMPELTLRFFCSFVSNALSFCTALRAMVQDEPE*
TRINITY_DN6414_c0_g1_i1.p1	263	TRINITY_DN6414_c0_g1_i1.p1	Partial	C-terminus is truncated. STOP codon is missed	OR4_AEDAE OR4_AEDAE Q:3-253,H:160-402 21.116%ID E:3.09e-17 RecName: Full=Odorant receptor 4 {ECO:0000303|PubMed:25391959}; Eukaryota; Metazoa; Ecdysozoa; Arthropoda; Hexapoda; Insecta; Pterygota; Neoptera; Endopterygota; Diptera; Nematocera; Culicoidea; Culicidae; Culicinae; Aedini; Aedes; Stegomyia`OR4_AEDAE OR4_AEDAE Q:3-253,H:160-402 21.116%ID E:3.09e-17 RecName: Full=Odorant receptor 4 {ECO:0…	PF02949.23 7tm_6 7tm Odorant receptor 13-245 E:7.2e-36`PF02949.23 7tm_6 7tm Odorant receptor 13-245 E:7.2e-36	ExpAA=64.66 PredHel=2 Topology=i122-144o159-181i	KEGG:aag:5566400	GO:0016021 cellular_component integral component of membrane`GO:0005549 molecular_function odorant binding`GO:0004984 molecular_function olfactory receptor activity`GO:0007165 biological_process signal transduction	GO:0004984 molecular_function olfactory receptor activity`GO:0005549 molecular_function odorant binding`GO:0007608 biological_process sensory perception of smell`GO:0016020 cellular_component membrane	TTCTATGTAATTACACCGTTATATGCTAACTACGGAAAAAACAAATCAGAGAGGATACTTCCGTTTCAAATGTGGCTCGATATACCGATCAGTATGACACCGTATTATGAAATACTGTTCACCATTCAGGTAGTATCAGTACAACAAATCGGTATGAGCTTTACGTGCAATGACAGCTTCTTGTGCATACTGAATACACACGTGGCATACCAATTTCGCATGCTCCAGTGCAGGATTTGTAATTTATGGAAAATCATCGCCGAACAAAAGAATAAAATAGATTATACCGAGAAATACTACACAGCATTGAAAGAATGCATCAGGCAGCATCAATCATTGATCAAATTTTGCGACAAGCTCCAGAATGTTTATACATTACCAATTTTCGCCCATGTAGTA…	FYVITPLYANYGKNKSERILPFQMWLDIPISMTPYYEILFTIQVVSVQQIGMSFTCNDSFLCILNTHVAYQFRMLQCRICNLWKIIAEQKNKIDYTEKYYTALKECIRQHQSLIKFCDKLQNVYTLPIFAHVVVFSLLMCIEAYEILLTDVPITTRLTFIFTVIGNFIHIVFFTYSCHGLIEESTNVGVATYTGWWTTLPMTEAGKMIRKDVNIMMMKSIRPCCLSAGGFFPVSLETSTALLSSTFSYFTLIRESSTKSEGN*
TRINITY_DN6414_c0_g1_i7.p1	431	TRINITY_DN6414_c0_g1_i7.p1	Complete		OR49B_DROME OR49B_DROME Q:152-412,H:137-354 24.06%ID E:5.21e-08 RecName: Full=Odorant receptor 49b; Eukaryota; Metazoa; Ecdysozoa; Arthropoda; Hexapoda; Insecta; Pterygota; Neoptera; Endopterygota; Diptera; Brachycera; Muscomorpha; Ephydroidea; Drosophilidae; Drosophila; Sophophora	PF02949.23 7tm_6 7tm Odorant receptor 77-290 E:4.2e-25`PF02949.23 7tm_6 7tm Odorant receptor 311-418 E:1.2e-10	ExpAA=143.28 PredHel=6 Topology=i37-58o68-90i124-146o268-290i311-328o333-355i	KEGG:dme:Dmel_CG17584	GO:0032590 cellular_component dendrite membrane`GO:0016021 cellular_component integral component of membrane`GO:0005886 cellular_component plasma membrane`GO:0005549 molecular_function odorant binding`GO:0004984 molecular_function olfactory receptor activity`GO:0050911 biological_process detection of chemical stimulus involved in sensory perception of smell`GO:0007608 biological_process sensory p…	GO:0004984 molecular_function olfactory receptor activity`GO:0005549 molecular_function odorant binding`GO:0007608 biological_process sensory perception of smell`GO:0016020 cellular_component membrane	ATGCAAACGGCGGTATACTCGGATATTTCTATTAGAGCATCGCGGTTTCTGCTGAAACTCACGGGTATCTCGTTGGTTACAAATAACGCCGAAGAACGTCTAAAAAGAGTCGCTATGGCGTACACAATTGGCTCGCATGTTTTCGCCTTGTATTTGAATGTCAGTGACATTTACCATAGTTGGGGTGATTTTAACCATTGCGCTTTTGTGATATCCAGCTTACTAAGCGTCAGTTTACCGTTTTTTAAAATTATGGTATTATACATTATGAGAACGGAGTATGAAGAAATAATTGTGTATGTAGAGCAGAATTTTTGGCATTCCAAATACAAAGATAACGATAGAATGCTTTTCACGGAATGTCGGAAATTATGCAACTTATGGGTCGTAGCTGCATTC…	MQTAVYSDISIRASRFLLKLTGISLVTNNAEERLKRVAMAYTIGSHVFALYLNVSDIYHSWGDFNHCAFVISSLLSVSLPFFKIMVLYIMRTEYEEIIVYVEQNFWHSKYKDNDRMLFTECRKLCNLWVVAAFTMIQTSLSFYSVTPLYINYGKNKSERILPFQMWLDIPISMTPYYEILFTIQVLALEQIGMTYLSSDNYLCIVNVHVMYQFRMLQYRLSNLWKAIAEERDKIDYTEKCYTALKECIRRHQSLIKFCDKLENVYTLPILAHVVIFSLLMCIDAYEIFLVRLSNGLVFKHSRIQFTVKFKFVNINTAIAVLYIQADVPTTTRLIFVFTVIGSFMHIVFFTYSCHGLIEESTKVCFATYSGWWTTLPMTEAGKMIRKDVNIMMMKSIRPC…
TRINITY_DN6414_c0_g1_i9.p1	404	TRINITY_DN6414_c0_g1_i9.p1	Complete		OR30A_DROME OR30A_DROME Q:149-395,H:140-374 25.1%ID E:1.45e-15 RecName: Full=Odorant receptor 30a; Eukaryota; Metazoa; Ecdysozoa; Arthropoda; Hexapoda; Insecta; Pterygota; Neoptera; Endopterygota; Diptera; Brachycera; Muscomorpha; Ephydroidea; Drosophilidae; Drosophila; Sophophora`OR30A_DROME OR30A_DROME Q:149-395,H:140-374 25.1%ID E:1.45e-15 RecName: Full=Odorant receptor 30a; Eukaryota; Metazoa…	PF02949.23 7tm_6 7tm Odorant receptor 77-386 E:6.5e-40`PF02949.23 7tm_6 7tm Odorant receptor 77-386 E:6.5e-40	ExpAA=140.40 PredHel=6 Topology=i37-58o68-90i124-146o166-188i267-289o299-321i	KEGG:dme:Dmel_CG13106	GO:0032590 cellular_component dendrite membrane`GO:0016021 cellular_component integral component of membrane`GO:0005886 cellular_component plasma membrane`GO:0005549 molecular_function odorant binding`GO:0004984 molecular_function olfactory receptor activity`GO:0050911 biological_process detection of chemical stimulus involved in sensory perception of smell`GO:0007165 biological_process signal tr…	GO:0004984 molecular_function olfactory receptor activity`GO:0005549 molecular_function odorant binding`GO:0007608 biological_process sensory perception of smell`GO:0016020 cellular_component membrane	ATGCAAACGGCGGTATACTCGGATATTTCTATTAGAGCATCGCGGTTTCTGCTGAAACTCACGGGTATCTCGTTGGTTACAAATAACGCCGAAGAACGTCTAAAAAGAGTCGCTATGGCGTACACAATTGGCTCGCATGTTTTCGCCTTGTATTTGAATGTCAGTGACATTTACCATAGTTGGGGTGATTTTAACCATTGCGCTTTTGTGATATCCAGCTTACTAAGCGTCAGTTTACCGTTTTTTAAAATTATGGTATTATACATTATGAGAACGGAGTATGAAGAAATAATTGTGTATGTAGAGCAGAATTTTTGGCATTCCAAATACAAAGATAACGATAGAATGCTTTTCACGGAATGTCGGAAATTATGCAACTTATGGGTCGTAGCTGCATTC…	MQTAVYSDISIRASRFLLKLTGISLVTNNAEERLKRVAMAYTIGSHVFALYLNVSDIYHSWGDFNHCAFVISSLLSVSLPFFKIMVLYIMRTEYEEIIVYVEQNFWHSKYKDNDRMLFTECRKLCNLWVVAAFTMIQTSLSFYSVTPLYINYGKNKSERILPFQMWLDIPISMTPYYEILFTIQVLALEQIGMTYLSSDNYLCIVNVHVMYQFRMLQYRLSNLWKAIAEERDKIDYTEKCYTALKECIRRHQSLIKFCDKLENVYTLPILAHVVIFSLLMCIDAYEIFLADVPTTTRLIFVFTVIGSFMHIVFFTYSCHGLIEESTKVCFATYSGWWTTLPMTEAGKMIRKDVNIMMMKSIRPCCLSAGGFFPVSLETSTALLSSTFSYFTLIRESSTK…
TRINITY_DN6461_c0_g3_i1.p1	240	TRINITY_DN6461_c0_g3_i1.p1	Partial	C-terminus is truncated. STOP codon is missed	.	PF02949.23 7tm_6 7tm Odorant receptor 92-238 E:3e-09	ExpAA=88.04 PredHel=4 Topology=i53-75o90-109i147-169o203-225i	.	.	GO:0004984 molecular_function olfactory receptor activity`GO:0005549 molecular_function odorant binding`GO:0007608 biological_process sensory perception of smell`GO:0016020 cellular_component membrane	ATGCACGTTCGATCATACGTCAAAGTTGATGAACAACTGAGAAACGTTCATTATAAGAACGACATACATTACACACTGCAAATGTGCGAATGGCTGCTCAAACTAGTCGGAGTGTGGCCTCTGGTCAACACTCACACTAGAAGTAAACTACAACAACTATTTTCGATCGTTTTGATGAGCACGTGTTTCTCCAGTATACTGTTTGTCGTCTTAACTTCTTTTCATCATATCTTCTTCGTGGAGAAAAATACGGACATGAAAGTGCAATTGATGGGACCATTTAGTTTCTGTTTCTCATCTGTGATCAAGTATTGCTACCTTGGTGCGAAGGGACATTTCTTTGAACGGTGTATCCAGCACGTCAGGGAGGACTGGAAAATGGTGGACGATCCAAACTAT…	MHVRSYVKVDEQLRNVHYKNDIHYTLQMCEWLLKLVGVWPLVNTHTRSKLQQLFSIVLMSTCFSSILFVVLTSFHHIFFVEKNTDMKVQLMGPFSFCFSSVIKYCYLGAKGHFFERCIQHVREDWKMVDDPNYRAIMLKYVTFSRKLITICASFFYSGILLFHTVMQFFAKETSGDNSTFRPLPFPGPDSILDSQSSPTYEVVYSLHVFTGLIMCSITMLAYSLAATFVTHICGQIQIQI
TRINITY_DN6670_c0_g2_i2.p1	402	OR131	Complete		OR13A_DROME OR13A_DROME Q:139-400,H:152-414 31.429%ID E:3.36e-23 RecName: Full=Odorant receptor 13a; Eukaryota; Metazoa; Ecdysozoa; Arthropoda; Hexapoda; Insecta; Pterygota; Neoptera; Endopterygota; Diptera; Brachycera; Muscomorpha; Ephydroidea; Drosophilidae; Drosophila; Sophophora	PF02949.23 7tm_6 7tm Odorant receptor 62-388 E:1.9e-40	ExpAA=176.25 PredHel=8 Topology=i33-55o60-82i125-147o162-179i184-206o271-293i306-328o372-394i	KEGG:dme:Dmel_CG12697	GO:0032590 cellular_component dendrite membrane`GO:0016021 cellular_component integral component of membrane`GO:0005886 cellular_component plasma membrane`GO:0005549 molecular_function odorant binding`GO:0004984 molecular_function olfactory receptor activity`GO:0050911 biological_process detection of chemical stimulus involved in sensory perception of smell`GO:0007165 biological_process signal tr…	GO:0004984 molecular_function olfactory receptor activity`GO:0005549 molecular_function odorant binding`GO:0007608 biological_process sensory perception of smell`GO:0016020 cellular_component membrane	CAAATATCTAATCACTCAATGAATATTAGAAATTATGTCTTCATAAATCAACTAGTTCTAAAATTTGTTGGACTTTATCCAATAAATATTATGAGATATGTCATATGCATTAGTTGTATTATGCTTATCATCATACCACAAATAATAAACATTTATATACATTGGAATGATCTAAACATTGTTATGGAAACAGGCTCAACTTTACTGACAATTTCGCTTGCTACATTAAAATCAGTAATTTGGATGTTTAATAGGAAAAATTTGGAAATTTTTATTGAATTTATGCTAACAGATTATTGGAGAATAATTGAAGACAATGTTTTTGAGTACTTAAAAGAATATGCAATATATGCTAAGACCATTACTAAAGGATATTTTATTTCAATGTGTAATGCTTTA…	QISNHSMNIRNYVFINQLVLKFVGLYPINIMRYVICISCIMLIIIPQIINIYIHWNDLNIVMETGSTLLTISLATLKSVIWMFNRKNLEIFIEFMLTDYWRIIEDNVFEYLKEYAIYAKTITKGYFISMCNALLFFFSLPIIEILIIKHEDSDNLTIKNFPFVALYPIAFYKFPFYQIVYVSQILATSICCLVILATDGLIATALLHTCGHFAVLRRNLKQLDSYIDRVINLKPNSKHISANLYEIKSQMIHVIKHHQVVLWFCDNMEKNFHLMLFLQAMTSSLLICFVGFQVSATLMEQSKMIKFASHLIVALFQLLLFCFPGDMLMQQSLSISTAAYAIQWFQLPSFVKDEICMIILRSQRPSYITAGKLYIMHLENFTTILSTAFSYFMMLQSFNS…
TRINITY_DN6805_c0_g1_i3.p1	407	OR29	Complete		OR4_AEDAE OR4_AEDAE Q:196-403,H:195-402 23.005%ID E:3.56e-10 RecName: Full=Odorant receptor 4 {ECO:0000303|PubMed:25391959}; Eukaryota; Metazoa; Ecdysozoa; Arthropoda; Hexapoda; Insecta; Pterygota; Neoptera; Endopterygota; Diptera; Nematocera; Culicoidea; Culicidae; Culicinae; Aedini; Aedes; Stegomyia	PF02949.23 7tm_6 7tm Odorant receptor 83-394 E:5.8e-27	ExpAA=160.69 PredHel=6 Topology=i48-70o85-102i138-160o202-224i314-336o351-373i	KEGG:aag:5566400	GO:0016021 cellular_component integral component of membrane`GO:0005549 molecular_function odorant binding`GO:0004984 molecular_function olfactory receptor activity`GO:0007165 biological_process signal transduction	GO:0004984 molecular_function olfactory receptor activity`GO:0005549 molecular_function odorant binding`GO:0007608 biological_process sensory perception of smell`GO:0016020 cellular_component membrane	ATGACGAACGGGACCGTGATCACAGAGGCGAGCAGCAACAGCAACAGCGACTACAGTCTCCAGTTGAACCGATGGTTCTTGAAACCGATCGGCGCGTGGCCCTCGTCTCCCTCCACGACGAGGCTCGAGAAGATCGTATCGTTCATTCTGAACGTCGTTTGCTACAGCTCCGTGATACTAGCCGCGATCCCCAGCGTGCTGCTGATGATTCAGAACGACGAGACCGTCTACATAAAGCTGAAGACGCTGGGCCCGGTGAGTCACTGGTTCGTCAGCAGCGTTAATTACACCGCTCTGTTGCTGAACAGCAGAGAAATACGCGAGTGCGTGGAACACATAAAGGACGACTGGCGAACAGTGACCAGGGTGAAGGATCAACAGGTGATGATGAGGAACGCG…	MTNGTVITEASSNSNSDYSLQLNRWFLKPIGAWPSSPSTTRLEKIVSFILNVVCYSSVILAAIPSVLLMIQNDETVYIKLKTLGPVSHWFVSSVNYTALLLNSREIRECVEHIKDDWRTVTRVKDQQVMMRNAKFGRYVAASCAIFMQGGVLCFCFVTALTTVEVEIGNETRVLHVLPCAVSRRLLNVDESPTNEIVVFLQIWSAIIANSSTVGIFSLAAVLAAHACGQLDVITIWITEFVNEAKEQTKIGGFKEIGVIVERHLRTLNFISCIEAVMNKIYFLEMFRCTMDICIIGYWLLTEWADRDIQNLTTYVMMLISICFNIFIICYIGEILTEQCRKIGEVVYMTNWYYLPVNTILDLILIIARSSVVVHITAGKLVNMSVYTFGDVVKTGFAYL…
TRINITY_DN6805_c0_g2_i1.p1	401	OR28	Complete		OR83A_DROME OR83A_DROME Q:254-399,H:304-449 20.548%ID E:1.21e-07 RecName: Full=Odorant receptor 83a; Eukaryota; Metazoa; Ecdysozoa; Arthropoda; Hexapoda; Insecta; Pterygota; Neoptera; Endopterygota; Diptera; Brachycera; Muscomorpha; Ephydroidea; Drosophilidae; Drosophila; Sophophora`OR83A_DROME OR83A_DROME Q:254-399,H:304-449 20.548%ID E:1.21e-07 RecName: Full=Odorant receptor 83a; Eukaryota; Met…	PF02949.23 7tm_6 7tm Odorant receptor 79-388 E:3.9e-26`PF02949.23 7tm_6 7tm Odorant receptor 79-388 E:3.9e-26	ExpAA=119.42 PredHel=6 Topology=i46-68o83-100i135-157o199-221i274-294o304-326i	KEGG:dme:Dmel_CG10612	GO:0030425 cellular_component dendrite`GO:0032590 cellular_component dendrite membrane`GO:0016021 cellular_component integral component of membrane`GO:0043025 cellular_component neuronal cell body`GO:0005886 cellular_component plasma membrane`GO:0005549 molecular_function odorant binding`GO:0004984 molecular_function olfactory receptor activity`GO:0050911 biological_process detection of chemical …	GO:0004984 molecular_function olfactory receptor activity`GO:0005549 molecular_function odorant binding`GO:0007608 biological_process sensory perception of smell`GO:0016020 cellular_component membrane	ATGACGAACCAACCTGCGACCAACGGTAAGGCTAACAGCGACTATAGTCTACAGTTGAACCGCTGGCTTCTGAAGCCGATCGGTGCGTGGCCCTCGTCTTCCTCCACCACCAGACTCGAGAAGATCCTTTCGTTCGTTCTGAACATCGCCTGCTACAGCTCCTTGGTACTCGCCACGATTCCCAGCCTGCTACGGATGCTGCTGGAAGACGAGAGCGTTTACTTGAAAGTAAAGTCGCTGGGTCCTGTGAGTCACTGGATAGTCAGCAGCATTAATTACACGGCCCTGTTGCTGCACAGTGAAAACATACGACGGTGCGTGGAACACATGGAGGATGACTGGCGAACAGTGGCGAAAGAGGAGGATCAACAGACGATGATGAAGAACGCGAAGTTCGGT…	MTNQPATNGKANSDYSLQLNRWLLKPIGAWPSSSSTTRLEKILSFVLNIACYSSLVLATIPSLLRMLLEDESVYLKVKSLGPVSHWIVSSINYTALLLHSENIRRCVEHMEDDWRTVAKEEDQQTMMKNAKFGRYVAVSCAIFMQGGVLGFFFVTALNTVEVRVGNETRMLHMLPCTVYKKLVNVDESPTNEIMLLLQFWASVIANSSTASIFSLTAVLAAHACGQLNVVMAWITEFVNESRKTDGFNGMGVIVERHLRTLNLIGHIENVMNKIYFLEMFRCTMNICNLSYYILSEWADQDIQNLATYIMIYISICFNIFVICYIGEILTEQCRKIGEVVYMTDWYYLPDKIILDLSLIIARSNVLVRITAGKFVDMSVHTFGDVVKTGFAYLNLLRQM…
TRINITY_DN72_c7_g1_i2.p1	364	OR16a	Partial	C-terminus is truncated. STOP codon is missed	.	PF02949.23 7tm_6 7tm Odorant receptor 86-354 E:4.1e-13	ExpAA=110.88 PredHel=5 Topology=i55-77o87-104i143-165o206-228i332-354o	.	.	GO:0004984 molecular_function olfactory receptor activity`GO:0005549 molecular_function odorant binding`GO:0007608 biological_process sensory perception of smell`GO:0016020 cellular_component membrane	ATGCAAAAGTCAGACACGAGTGTCGAAAAATCCCGTGCAACAGACTACGAGAAACACGTGAACCTAAGTATCCAGTGGAATCGTTGGCTACTGAAACCCATGGGCCTCTGGCCGTGTTCAAGTCCCATTTCAAGATTCAAACAATACATACACCGGCTCATAAACATCGTCTGTTACAGTCTGATCAGTTTCCTCTTTATACCGTGCAGCTTGTTCGTCGTGTTCGAAATCGAGGACACCTACGGCAAACTGAAACAATTCGGCCCGCTGATATTCTGCGTGATGGCGTTCGTGAAATATCACTCGCTGATCGTCCACAAGGCTGACATCAACGAATGCGTGGAACGAATCAAATGGGACTGGAAGAACACTAGGAACGACAGTGATCGCGAGATCATG…	MQKSDTSVEKSRATDYEKHVNLSIQWNRWLLKPMGLWPCSSPISRFKQYIHRLINIVCYSLISFLFIPCSLFVVFEIEDTYGKLKQFGPLIFCVMAFVKYHSLIVHKADINECVERIKWDWKNTRNDSDREIMITNANFGRKLVMVCTFFMYSGFAFYYIAIPISVGKVATANENVTFVPLVFPFSSYVADTRHSPGNEIVFSIQLVAGCLMHGITSAACSLAAAFAVHTCGQIQVMMNWLKHLIDGRSDMSERLDDRIADIVRQHVRILKCVRTFVTRCCSGRLFSDYLLYTGKINFFFITNLLRPRQYTGRTIVDDFRFLTLTERTMQQVSFAEFLGCTLDICLVGYYVIMVGRICFNILD*
TRINITY_DN7214_c0_g2_i2.p1	309	TRINITY_DN7214_c0_g2_i2.p1	Partial	C-terminus is truncated. STOP codon is missed	OR4_AEDAE OR4_AEDAE Q:202-304,H:294-401 35.185%ID E:4.62e-09 RecName: Full=Odorant receptor 4 {ECO:0000303|PubMed:25391959}; Eukaryota; Metazoa; Ecdysozoa; Arthropoda; Hexapoda; Insecta; Pterygota; Neoptera; Endopterygota; Diptera; Nematocera; Culicoidea; Culicidae; Culicinae; Aedini; Aedes; Stegomyia	PF02949.23 7tm_6 7tm Odorant receptor 207-297 E:6e-17	ExpAA=120.01 PredHel=5 Topology=i32-51o61-83i122-144o182-204i217-239o	KEGG:aag:5566400	GO:0016021 cellular_component integral component of membrane`GO:0005549 molecular_function odorant binding`GO:0004984 molecular_function olfactory receptor activity`GO:0007165 biological_process signal transduction	GO:0004984 molecular_function olfactory receptor activity`GO:0005549 molecular_function odorant binding`GO:0007608 biological_process sensory perception of smell`GO:0016020 cellular_component membrane	ATGGCGCTTAAAACTATAATTACCTATCCTATAGAAGTTTGTCTTCGTTTGATAGGTCTTTGGCCAAATTCCTCATATAGAATTTTGCAACGTATCTTTTGGACAATCGTAATGGGTACTTGCGTAACATTCCAGATTTGGTATTGTATTTCTTATTTTAAAACAGTAGACTTACCTGATCTATTAGATGGCTTAAGTGTGACTCTATCAAATACAATTACGTTCATTAAGTTGATCATTCTTTGGTTTAACTATCGAAAACTTCGCAATATTCTAATAGTTGTGTTTGAAGATTGGAATAATTGTGCTCTTACTGATCAAAATAAAGAATTTATGACGGATAATTTAGTTACATGCTCTCGCATTTCAAAGTTTTTGGTAGTCATTTATTCGATGACT…	MALKTIITYPIEVCLRLIGLWPNSSYRILQRIFWTIVMGTCVTFQIWYCISYFKTVDLPDLLDGLSVTLSNTITFIKLIILWFNYRKLRNILIVVFEDWNNCALTDQNKEFMTDNLVTCSRISKFLVVIYSMTCILYSASTMLLSDDIRELNPNNKKLLLKMRFPFDVTIFPLYEFITIAQFAFEYSVAFMAGMLMALSAALSLDTEQGPTILAKCFPYYVAVICEAFILCYTGEYLTSKSENINRAAYAMFWYNLNQQNSRTVLLILMGSQSPFTLTAGKFVTLCVETFANMLKVSASYISILLAMY*
TRINITY_DN7214_c0_g2_i3.p1	258	TRINITY_DN7214_c0_g2_i3.p1	Partial	C-terminus is truncated. STOP codon is missed	.	.	ExpAA=88.41 PredHel=4 Topology=i32-51o61-83i122-144o182-204i	.	.	.	ATGGCGCTTAAAACTATAATTACCTATCCTATAGAAGTTTGTCTTCGTTTGATAGGTCTTTGGCCAAATTCCTCATATAGAATTTTGCAACGTATCTTTTGGACAATCGTAATGGGTACTTGCGTAACATTCCAGATTTGGTATTGTATTTCTTATTTTAAAACAGTAGACTTACCTGATCTATTAGATGGCTTAAGTGTGACTCTATCAAATACAATTACGTTCATTAAGTTGATCATTCTTTGGTTTAACTATCGAAAACTTCGCAATATTCTAATAGTTGTGTTTGAAGATTGGAATAATTGTGCTCTTACTGATCAAAATAAAGAATTTATGACGGATAATTTAGTTACATGCTCTCGCATTTCAAAGTTTTTGGTAGTCATTTATTCGATGACT…	MALKTIITYPIEVCLRLIGLWPNSSYRILQRIFWTIVMGTCVTFQIWYCISYFKTVDLPDLLDGLSVTLSNTITFIKLIILWFNYRKLRNILIVVFEDWNNCALTDQNKEFMTDNLVTCSRISKFLVVIYSMTCILYSASTMLLSDDIRELNPNNKKLLLKMRFPFDVTIFPLYEFITIAQFAFEYSVAFMAGMLMALSAALVLHIGSQIDIVCQELIDVSNHCEDEASYLLKRVIIKHQRILYVSENVKYLFLYTSL
TRINITY_DN726_c1_g1_i3.p1	298	OR142b	Partial	C-terminus is truncated. STOP codon is missed	.	.	ExpAA=103.36 PredHel=5 Topology=o10-28i35-57o67-85i128-150o180-202i	.	.	.	ATGACGAAGCAACTAACACCAGAGAAAGTTATCGATATCGTTTGGTTTGGCGTAGTTTTATCATTCTGTTGGCCGCTTCCTAGTAGCAGCAGCATGGCACGAATTGTTTTCTATAGAATTATGCAAATCTGCAGTGTTATCAGTGCTTGCACGGTGCTCCTGGCTTTGATATACTCGATTTATTTGCATTCAGAGGATATACTCATTGTTTCCGAATGTGTCTGCCTATTTATAGGTATAAGCCAACTTGTGATTCAGACTACTATATGCATGATCAATCACGATTCCCTACAATACGTGGTCGAGGAGATGTTGAACTGTGTTAAAGAGGCGCAACAATATGAAAAGGAAATTTACAACAAGCTTATCGCAAAATCCAGCATCTTTTTCGGAAGTTCC…	MTKQLTPEKVIDIVWFGVVLSFCWPLPSSSSMARIVFYRIMQICSVISACTVLLALIYSIYLHSEDILIVSECVCLFIGISQLVIQTTICMINHDSLQYVVEEMLNCVKEAQQYEKEIYNKLIAKSSIFFGSSMVCVYMTSTAFLIGPVFMPVPFPCDAEYPFRVNDTPVHVIIYVQQSIVSYQCAAHMCLSMFGALLLWFTAARFECLAIEITQITNTSMLIVCIKKQLYLRSTLRCRSKHVWSYFMWHYLTHGYSTNCENAICNSIFHCTRRNLYICMASRLLERYEYTCLTKYI*
TRINITY_DN726_c1_g1_i9.p1	375	OR142a	Complete		.	PF02949.23 7tm_6 7tm Odorant receptor 100-357 E:2.2e-15	ExpAA=159.56 PredHel=7 Topology=o10-28i35-57o67-85i128-150o180-202i245-267o271-293i	.	.	GO:0004984 molecular_function olfactory receptor activity`GO:0005549 molecular_function odorant binding`GO:0007608 biological_process sensory perception of smell`GO:0016020 cellular_component membrane	ATGACGAAGCAACTAACACCAGAGAAAGTTATCGATATCGTTTGGTTTGGCGTAGTTTTATCATTCTGTTGGCCGCTTCCTAGTAGCAGCAGCATGGCACGAATTGTTTTCTATAGAATTATGCAAATCTGCAGTGTTATCAGTGCTTGCACGGTGCTCCTGGCTTTGATATACTCGATTTATTTGCATTCAGAGGATATACTCATTGTTTCCGAATGTGTCTGCCTATTTATAGGTATAAGCCAACTTGTGATTCAGACTACTATATGCATGATCAATCACGATTCCCTACAATACGTGGTCGAGGAGATGTTGAACTGTGTTAAAGAGGCGCAACAATATGAAAAGGAAATTTACAACAAGCTTATCGCAAAATCCAGCATCTTTTTCGGAAGTTCC…	MTKQLTPEKVIDIVWFGVVLSFCWPLPSSSSMARIVFYRIMQICSVISACTVLLALIYSIYLHSEDILIVSECVCLFIGISQLVIQTTICMINHDSLQYVVEEMLNCVKEAQQYEKEIYNKLIAKSSIFFGSSMVCVYMTSTAFLIGPVFMPVPFPCDAEYPFRVNDTPVHVIIYVQQSIVSYQCAAHMCLSMFGALLLWFTAARFECLAIEMRQITNTNMLIVCVKKQLHLKRYAEEVVGIFRFIVLYAVGVSTFGLTLCGIILLMDTPLIVKIQFIVVSFTVLTEIYIYTWPADYMKDMSIRISWSAYDISWYKQTLKMQKDLLNVLIYQKPITLSVRCIIPELSLRYYCSYLSNVFSIFTALRVVIENDSE*
TRINITY_DN799_c0_g2_i1.p1	507	Orco	Complete		ORCO_OOCBI ORCO_OOCBI Q:29-506,H:1-478 76.778%ID E:0 RecName: Full=Odorant receptor coreceptor {ECO:0000255|RuleBase:RU351113}; Eukaryota; Metazoa; Ecdysozoa; Arthropoda; Hexapoda; Insecta; Pterygota; Neoptera; Endopterygota; Hymenoptera; Apocrita; Aculeata; Formicoidea; Formicidae; Dorylinae; Ooceraea`ORCO_OOCBI ORCO_OOCBI Q:29-506,H:1-478 76.778%ID E:0 RecName: Full=Odorant receptor coreceptor …	PF02949.23 7tm_6 7tm Odorant receptor 97-495 E:3.5e-98`PF02949.23 7tm_6 7tm Odorant receptor 97-495 E:3.5e-98`PF08395.15 7tm_7 7tm Chemosensory receptor 351-505 E:9.9e-07`PF08395.15 7tm_7 7tm Chemosensory receptor 351-505 E:9.9e-07	ExpAA=176.72 PredHel=8 Topology=o5-27i70-92o102-121i160-182o230-252i378-400o410-432i480-502o	.	GO:0016021 cellular_component integral component of membrane`GO:0005886 cellular_component plasma membrane`GO:0005549 molecular_function odorant binding`GO:0004984 molecular_function olfactory receptor activity`GO:0007469 biological_process antennal development`GO:0050911 biological_process detection of chemical stimulus involved in sensory perception of smell`GO:0043695 biological_process detect…	GO:0004984 molecular_function olfactory receptor activity`GO:0005549 molecular_function odorant binding`GO:0007608 biological_process sensory perception of smell`GO:0016020 cellular_component membrane`GO:0050909 biological_process sensory perception of taste`GO:0016021 cellular_component integral component of membrane	ATGTTTAATGAAGCGAGAGTTGGAGTTTTGGTTGAAATTAACCCGTTCTTATTGATAATAAAATTTTTTCAAACTCTGCTTCAGATGATGAAGTTCAAGCAACAGGGGCTAGTCGCGGACTTAATGCCCAATATAAAGCTGATGAAAGCTACCGGGCACTTCATGTTCAATTATTACACCGACAGTTCCACGAAGCATATACATAAAATCTTCTGCATCGTGCATCTCGTGCTGGTCCTCATGCAATTTGGCTTCTGCGGTATAAATCTAATGATGGAGAGCGACGACGTGGACGATCTCACGGCAAATACCATCACCATGCTGTTCTTCACGCACAGCGTGGTCAAGCTCATTTACTTCGCGGTCAGGAGCAAACTGTTCTACAGAACCCTCGCCGTT…	MFNEARVGVLVEINPFLLIIKFFQTLLQMMKFKQQGLVADLMPNIKLMKATGHFMFNYYTDSSTKHIHKIFCIVHLVLVLMQFGFCGINLMMESDDVDDLTANTITMLFFTHSVVKLIYFAVRSKLFYRTLAVWNNPNSHPLFAESNARYHQIAVKKMRILLLAVIGTTILSTISWTTITFIGDSVKKVIDPVTNETTYVEIPRLMVRSWYPFNPSHGIAHILTLVFQFYWLLFCMADANLLDVLFCSWLLFACEQIQHLKNIMKPLMEFSATLDTVVPNSGELFKAGSAEHPRETEPLPPATPPQGENMLDMDLRGIYSNRTDFTATFRPTAGMTFNGGVGPNGLTKKQEMLVRSAIKYWVERHKHIVRLVTAVGDAYGVALLLHMLCTTITLTLLAY…
TRINITY_DN830_c0_g1_i8.p1	347	OR149	Complete		.	.	ExpAA=122.29 PredHel=5 Topology=i13-30o45-64i135-157o185-207i251-273o	.	.	.	ATGAACATGTTGAAACAAGTGACGCCGGAGAAAGCTATCAACATTATTTGGCTCAGCGTAGCTTTCACCTTCTGTTGGCCGCTTTCAGCGAACAGTAGCAAAACTCAAATCTTAGGCTACAAAATTATGCAAATCTGTGCAATCGTCAACGTTTGCTTGCTACTCTTGCCATCGATATACCTGATCTATTTGTGCTCGGACGACATGGAAGTTATTTCGAGAAGTGTAAGCCAATTGATATGCGAGGTTCAATGTATCATTCAGACCGTTATATGTTTCTGCAAGCACGACACTCTGCAAAATCGGTTACAGCGTCTGGTCGAAGAGCTGTGGACGTGCATCAAACAGGCCCAACCACACGAGAGGCAGATATTCTGCGCGTATCTCGTGAGATACAGC…	MNMLKQVTPEKAINIIWLSVAFTFCWPLSANSSKTQILGYKIMQICAIVNVCLLLLPSIYLIYLCSDDMEVISRSVSQLICEVQCIIQTVICFCKHDTLQNRLQRLVEELWTCIKQAQPHERQIFCAYLVRYSTLYGGYLAIAYMMAFLFTIGPLIFPFAVLIQAEYPFDVNRTLVTAVTRAHQIVVCYQCCAHMCLCVFGALLIWFTAARFECLIVEVQRITDIRMLVVCIEKQLRLERYAKEVVNCFRFMVLFVIAACTFVMTLSAIVMVMSLTVSQSVYDLKWYECTMKLRKHLLNMLMYRKPVILSISCLVPELSLRYYCSYMSNALSFCTALRAILEGNKT*
TRINITY_DN830_c0_g2_i2.p1	381	TRINITY_DN830_c0_g2_i2.p1	Complete		.	PF02949.23 7tm_6 7tm Odorant receptor 90-351 E:1.6e-09	ExpAA=132.38 PredHel=6 Topology=i42-61o66-88i125-147o178-200i244-266o270-292i	.	.	GO:0004984 molecular_function olfactory receptor activity`GO:0005549 molecular_function odorant binding`GO:0007608 biological_process sensory perception of smell`GO:0016020 cellular_component membrane	ATGAAACAAGTGACACTGGAAAAAGCTATCGACATCGTCCGGCTGAGTATAGCTCTGTCGTTCTGTTGGCCGCTTCCTCCACACAGCAGCAGAGCAAGACTGCTCCTTCACAAAACTATGCAACTTTTCGCGACAATCAGCATTATCTCGTTCCTCCTGCCACTGCTATACGCGATGTACTTACGATCGGACGATATCGAAATCATCTCGCTGTGTCTCAGTCAGGTGATATTAACGACGCAAGGTATCATCCAGACAATTATATGTTCCAACAAGCACGACACGCTGCAACGCATAGTAGAGGAAATGTACACTTGTGTGAAAGAGATGCAGCAACACGAAAGGGAGATTTTCAACACGTACCTAGCGAGATGCAATGTCATTTACGCCAGTTACACA…	MKQVTLEKAIDIVRLSIALSFCWPLPPHSSRARLLLHKTMQLFATISIISFLLPLLYAMYLRSDDIEIISLCLSQVILTTQGIIQTIICSNKHDTLQRIVEEMYTCVKEMQQHEREIFNTYLARCNVIYASYTIGAYVVASIYLMGPKMFPMVNIIHAEYPFDTNRTSISVMVRAHQIVACYQCSSHVCLCVFGGLLIWFTTARFECLAVELQNNTNIRTLTACVKKQLRLKRYAEDVITCFRFTVLFVVAVCSFLMTLCAVIMVMNTPVTVKMMFVLLNMCFLMYLYMYTWPADNMKDMVEHSLSLSRSVYDLTWYEQTLGMQKNLLYVMMYQKPVTLSIKCVIKELSLHYYCTYLSNALSFCTTLRALLDGLTDQNLS*
TRINITY_DN830_c0_g2_i5.p1	370	OR150	Complete		.	PF02949.23 7tm_6 7tm Odorant receptor 82-343 E:1.6e-10	ExpAA=121.68 PredHel=6 Topology=i42-61o66-88i128-150o178-200i244-266o270-292i	.	.	GO:0004984 molecular_function olfactory receptor activity`GO:0005549 molecular_function odorant binding`GO:0007608 biological_process sensory perception of smell`GO:0016020 cellular_component membrane	ATGAAACAAGTGACACTGGAAAAAGCTATCGACATCGTCCGGCTGAGTATAGCTCTGTCGTTCTGTTGGCCGCTTCCTCCACACAGCAGCAGAGCAAGACTGCTCCTTCACAAAACTATGCAACTTTTCGCGACAATCAGCATTATCTCGTTCCTCCTGCCACTGCTATACGCGATGTACTTACGATCGGACGATATCGAAATCATCTCGCTGTGTCTCAGTCAGGTGATATTAACGACGCAAGGTATCATCCAGACAATTATATGTTCCAACAAGCACGACACGCTGCAACGCATAGTAGAGGAAATGTACACTTGTGTGAAAGAGATGCAGCAACACGAAAGGGAGATTTTCAACACGTACCTAGCGAGATGCAATGTCATTTACGCCAATTACATA…	MKQVTLEKAIDIVRLSIALSFCWPLPPHSSRARLLLHKTMQLFATISIISFLLPLLYAMYLRSDDIEIISLCLSQVILTTQGIIQTIICSNKHDTLQRIVEEMYTCVKEMQQHEREIFNTYLARCNVIYANYIIGAYVMASIYLLGPTMFPMVNIIHAEYPFDTNRTSISVMVRAHQIVACYQCSSHVCLCVFGGLLIWFTAARYECLAVEIQMNTNIRTLTTCIRKQLRLKRYTEDVFACFRHMVLFVIIISTFLMTLCAVMVVMNISVMLKMMYTVNSVYYLMYLLMYAWPADNVKDMSLSLPTSVYDLTWYEQTLGMQKNLLNVMTYQKPVTLSIKCVMPELSLSYYCTVRLSNVERFAAMWTVIQ*
TRINITY_DN830_c0_g2_i6.p1	396	OR153	Complete		.	PF02949.23 7tm_6 7tm Odorant receptor 88-366 E:4.6e-13	ExpAA=141.55 PredHel=6 Topology=i54-76o81-103i143-165o193-215i258-280o290-307i	.	.	GO:0004984 molecular_function olfactory receptor activity`GO:0005549 molecular_function odorant binding`GO:0007608 biological_process sensory perception of smell`GO:0016020 cellular_component membrane	ATGCCGTCTCGTTCGAGTTGGAACTCGAAACAGTTTGAGATCATGTTGAGACAAGTGACACTGGAAAAAGCCATCGACGTCGTTCGGCTAAGCGTAGCTTTGACGTTCTGTTGGCCACTTTCATCGCACAGCAGCAAGAGGAAACTGTTCGTCTACAAAGTTTTACAAATGTATTCAATAATCAACGTCAGCCTATTGCTTCTGTCGTTGCTGTACGCGATGTACTTGAAATCGGAAGACATCGAAATTATCACCGTGTGTCTCGCCCTGACGGTGTTGATGATTCAAAGTATCATACAGGCCGTTCTTTGTTCCAGCAAGCACGATATTTTGCAACGTATAGTCGAGGAGATGTGCACCTGCGCCAAAGAGATCCAAGAACACGAGAGAGAGATCTTC…	MPSRSSWNSKQFEIMLRQVTLEKAIDVVRLSVALTFCWPLSSHSSKRKLFVYKVLQMYSIINVSLLLLSLLYAMYLKSEDIEIITVCLALTVLMIQSIIQAVLCSSKHDILQRIVEEMCTCAKEIQEHEREIFDAYLAKCNFIYASYIIVAYVGAFFYLCGPIVFQVGNVIHAEYPFDTNRTLMRVMVRAHQILTGYQCCSHLCLCVFGGLLIWFTAARFECLAVELQNNTNVRTLIACIKKQLRLKRYAEDVITCFRFTVLFVVAVCSFLMTLCAVIMVTNTPVNVKMMFLLLNMYFLMYLYMYTWPADNMKDMVEHSLSLSRSVYDLTWYEQTLGMQKNLLYVMMYQKPVTLSIKCVIKELSLHYYCTYLSNALSFCTTLRALLDGLTDQNLS*
TRINITY_DN845_c0_g1_i15.p1	416	OR130	Complete		OR1_ANOGA OR1_ANOGA Q:19-412,H:21-416 24.757%ID E:9.08e-14 RecName: Full=Odorant receptor Or1; Eukaryota; Metazoa; Ecdysozoa; Arthropoda; Hexapoda; Insecta; Pterygota; Neoptera; Endopterygota; Diptera; Nematocera; Culicoidea; Culicidae; Anophelinae; Anopheles	PF02949.23 7tm_6 7tm Odorant receptor 81-401 E:3.4e-38	ExpAA=149.30 PredHel=7 Topology=i46-68o73-95i139-161o191-213i286-308o318-340i384-406o	KEGG:aga:AgaP_AGAP009640	GO:0016021 cellular_component integral component of membrane`GO:0005886 cellular_component plasma membrane`GO:0005549 molecular_function odorant binding`GO:0004984 molecular_function olfactory receptor activity`GO:0050911 biological_process detection of chemical stimulus involved in sensory perception of smell`GO:0042048 biological_process olfactory behavior`GO:0007608 biological_process sensory …	GO:0004984 molecular_function olfactory receptor activity`GO:0005549 molecular_function odorant binding`GO:0007608 biological_process sensory perception of smell`GO:0016020 cellular_component membrane	ATGGCTCAACAACACGGCCACAAATGGATGAAATCGTATCGAAAATTGATCAATATTCAGATTAACTATTTGAAGTATAGTGGTTTTGGAAGCATTGACTCAGGAAGCTCGGCGTTTTTAAACAGTGCCTACTTTGTATACAAAATATGGATATTGACAACGATGTACATCTTCGCAATCACTGTTTTTGCGGATATTTACGTGAACAGAGACAACTTGTCGATAAGCACCGACGGCGGTTGTATTTTTGCTGGAATTTTCGTCATCATATACAAGGCGATGAACTTCCAATTTCGTGAAAAAGGAATAAGAAGGCTGTTGGACGACATATTGAAATGTATCGATAATCTCTGCGAATTTTCCGAAGTCGAATATATTAAGGGACTTATCGACAAGTAT…	MAQQHGHKWMKSYRKLINIQINYLKYSGFGSIDSGSSAFLNSAYFVYKIWILTTMYIFAITVFADIYVNRDNLSISTDGGCIFAGIFVIIYKAMNFQFREKGIRRLLDDILKCIDNLCEFSEVEYIKGLIDKYYKRQRMIFSGFSVLGFTLAIVLLLFSPMENGLPIRAKYPFNTTASPSHEIGFTIETCAISGGLLGLLGIDSTSSVICVLLTQLFDMLNVNFENCTNETNENAAKIHDEHISTNIRYDERKSNNTFLRRYKTCLRFHQRLISMCNDYNKLFSMSMFVQMLSSTSIICLTGFQAVVVGGQNSDIIKFGIYLSAGISQLFYICWIGNELSYMSSTLDRSQWLSGWHNECLTNIVQIFTLSTMFTRQSITLKASVFYVLSLETFIAIIKG…
TRINITY_DN848_c0_g1_i7.p1	422	OR191	Complete		OR30A_DROME OR30A_DROME Q:70-388,H:57-369 23.353%ID E:2.66e-10 RecName: Full=Odorant receptor 30a; Eukaryota; Metazoa; Ecdysozoa; Arthropoda; Hexapoda; Insecta; Pterygota; Neoptera; Endopterygota; Diptera; Brachycera; Muscomorpha; Ephydroidea; Drosophilidae; Drosophila; Sophophora	PF02949.23 7tm_6 7tm Odorant receptor 73-383 E:3.2e-39	ExpAA=153.46 PredHel=7 Topology=i47-66o79-96i136-158o188-210i269-291o301-323i385-407o	KEGG:dme:Dmel_CG13106	GO:0032590 cellular_component dendrite membrane`GO:0016021 cellular_component integral component of membrane`GO:0005886 cellular_component plasma membrane`GO:0005549 molecular_function odorant binding`GO:0004984 molecular_function olfactory receptor activity`GO:0050911 biological_process detection of chemical stimulus involved in sensory perception of smell`GO:0007165 biological_process signal tr…	GO:0004984 molecular_function olfactory receptor activity`GO:0005549 molecular_function odorant binding`GO:0007608 biological_process sensory perception of smell`GO:0016020 cellular_component membrane	ATGAATGAGTTAAAGTTGAAACATACCGCAGACTATGAATGGGCAGTAAAATTGAATCGGTTTAGTTTGAGTGCAATATGTCTTTGGCCTGCGGAAGAACAAGATATAAGAAAACAATTTTGGATTAAATTACGTACAATGGCATACTTTCTGCTAATTACCTTCGTTTGCACGATTCCTTGCCTGTATGCTTTGATCAAAGAATGTGACACTTTAATGGAGGTGACGGACAATCTTGCATATTCCATTCCTTTGACTATAACGGTAATAAAGTTTATTATTGTGTCCAGTAAAAAAGAAGCTCTCTTGCCAATCGTAAATATGATTGCCGAAGATTGGGCCAAATTGAAAACGGACTTTGAAGAACGTGTAATGATACGACGAGCGAGAATGGCAAGA…	MNELKLKHTADYEWAVKLNRFSLSAICLWPAEEQDIRKQFWIKLRTMAYFLLITFVCTIPCLYALIKECDTLMEVTDNLAYSIPLTITVIKFIIVSSKKEALLPIVNMIAEDWAKLKTDFEERVMIRRARMARTINIFGYILVCVLIWLLMVFPRFGITIRYITNVTDIKKLLPLPTYYMYDVSETPYFEIMYIIQSTSLLVATFCYTGIDNFFGVVILHICGQLENLRFHLSNMKESQTSSQILAATVEDHIRLIRAINVIENTSTLLVFALLINFGTCACIYGLLLITIPAGKEEFSVIRMVYLICNFANTFLQTFLYFMAGQMLVTQSERIHDAAYECEWINLKPRKAKNLVMIMARSKKPLHLTAGKLFPVTLLTFCNVRYFFFLFYFAPLVFGF…
TRINITY_DN8784_c0_g5_i1.p1	402	TRINITY_DN8784_c0_g5_i1.p1	Complete		OR43A_DROME OR43A_DROME Q:91-400,H:73-374 21.384%ID E:4.53e-13 RecName: Full=Odorant receptor 43a; Eukaryota; Metazoa; Ecdysozoa; Arthropoda; Hexapoda; Insecta; Pterygota; Neoptera; Endopterygota; Diptera; Brachycera; Muscomorpha; Ephydroidea; Drosophilidae; Drosophila; Sophophora	PF02949.23 7tm_6 7tm Odorant receptor 76-389 E:3.8e-38	ExpAA=132.60 PredHel=6 Topology=i52-71o81-100i134-156o196-218i272-294o304-326i	KEGG:dme:Dmel_CG1854	GO:0032590 cellular_component dendrite membrane`GO:0016021 cellular_component integral component of membrane`GO:0005886 cellular_component plasma membrane`GO:0005549 molecular_function odorant binding`GO:0004984 molecular_function olfactory receptor activity`GO:0004888 molecular_function transmembrane signaling receptor activity`GO:0050911 biological_process detection of chemical stimulus involve…	GO:0004984 molecular_function olfactory receptor activity`GO:0005549 molecular_function odorant binding`GO:0007608 biological_process sensory perception of smell`GO:0016020 cellular_component membrane	ATGCTCGAAAGTACTGCGAATTATCGTAACGTCCACTACAAATCGGACACCGAGTACGTGTACCACGTAGCCAAAATGTTGTTGACGTTGATCGGAATATGGCCTGCAGAGGATACGTTCTCGAATAACATTAAAATGTACATCCAAACGACAGTCGTCTTTTTCCTCATGTGTTTCCTGTTGATACCGCATGTGATTTACACGTACTTCGACTGTGAAAATCTGACCAAGTACATGAAAGTAATCGCCGCGCAGGTTTTTAGCCTCTTGGCGATCATCAAGTTTTGGACGGTGATTGTCAACAGAAAGGAAATCCGATTTTGCTTGAACGAGATCGAAGCACAGTACAGGGACGTGGAATGCGAGGAGGATCGGCTGGTAATGATGAATTGTGCAAAG…	MLESTANYRNVHYKSDTEYVYHVAKMLLTLIGIWPAEDTFSNNIKMYIQTTVVFFLMCFLLIPHVIYTYFDCENLTKYMKVIAAQVFSLLAIIKFWTVIVNRKEIRFCLNEIEAQYRDVECEEDRLVMMNCAKIGRFFTTMYLGLSYTGALPYHIILPLISERIVKEDNTTQIPLPYLSDYVFFVIEDSPIYEMTFVLQIFISSLILSTNCGIYSLIASITMHSCSLFEVTSRRIGALCKWNEQDLRDRVVDVVQYHLRAIEYSALIGKCLSIVFLSEMVGCTIIICFLEFGVIMELEDQKTLSTLTYFVLMTSIFVNVFIISFIGDRLRQESERIAETSYFLPWYDFPVDVAKDVQTIILRTYLPSSLSGAKILDLSLQAFCDVCKTSAAYFNFLRAM…
TRINITY_DN897_c0_g1_i13.p2	385	OR127b	Complete		OR13A_DROME OR13A_DROME Q:12-384,H:16-410 25.122%ID E:6.34e-18 RecName: Full=Odorant receptor 13a; Eukaryota; Metazoa; Ecdysozoa; Arthropoda; Hexapoda; Insecta; Pterygota; Neoptera; Endopterygota; Diptera; Brachycera; Muscomorpha; Ephydroidea; Drosophilidae; Drosophila; Sophophora`OR13A_DROME OR13A_DROME Q:12-384,H:16-410 25.122%ID E:6.34e-18 RecName: Full=Odorant receptor 13a; Eukaryota; Metazoa…	PF02949.23 7tm_6 7tm Odorant receptor 59-373 E:4.5e-34`PF02949.23 7tm_6 7tm Odorant receptor 59-373 E:4.5e-34	ExpAA=138.01 PredHel=6 Topology=i28-50o65-84i121-143o183-205i262-284o289-308i	KEGG:dme:Dmel_CG12697	GO:0032590 cellular_component dendrite membrane`GO:0016021 cellular_component integral component of membrane`GO:0005886 cellular_component plasma membrane`GO:0005549 molecular_function odorant binding`GO:0004984 molecular_function olfactory receptor activity`GO:0050911 biological_process detection of chemical stimulus involved in sensory perception of smell`GO:0007165 biological_process signal tr…	GO:0004984 molecular_function olfactory receptor activity`GO:0005549 molecular_function odorant binding`GO:0007608 biological_process sensory perception of smell`GO:0016020 cellular_component membrane	ATGATGTCTAATAGAAGTATTAGTCGCCTAATAGTAATTGGCCTACGATTAACTGGAATTTGGCCAGATTCATCTTATGAAATTGTTGTCCGATGCATTTGGATTGTTATTATGGTGTTTGGACAAATACTTCAATATCGATATATAATAAAACAAATTAGTTGTGGTGGAAATTTGACAAATGTGATAGATGGCTTGAGCACTGCTTTACCTTATAGTTTATTGTTTTTTAAATTAATTAGCTTTTGGATAAACCGTAGATTATTTAAAAACATGTTAATGGAAATGTCTCAAGATTGGATTAATTCTTCTAAATTCAACATTGATGCCATGATAAACAAAACTAAACTTGCATACCGTTATTCAAAGTTAATTATGATCGTATATGCTATTGCCGTT…	MMSNRSISRLIVIGLRLTGIWPDSSYEIVVRCIWIVIMVFGQILQYRYIIKQISCGGNLTNVIDGLSTALPYSLLFFKLISFWINRRLFKNMLMEMSQDWINSSKFNIDAMINKTKLAYRYSKLIMIVYAIAVFTYAGVFLEISRQNQDEEFNITSRQLLIKMDFPFTYYESPLYEYVFVLQFFQLFSNAFAIAMLNALIIILIFHVGGQIEMLHEALENIFVKNHKSLRNVVKPLIDLHYQIILGSENIENLFSYIALMQLLCNTLIICCIGFLIIVALNLHMNIEELINILLFYIAITLEAFVFSYAGEYLSNKSLSISTSAYGSSWYLLDPRDRRIIILLMIRSQRQLTITAGKFMDLSMQTFANIIRTSASYISILYAMY*
TRINITY_DN897_c0_g1_i2.p1	311	OR127c	Partial	C-terminus is truncated. STOP codon is missed	OR82A_DROME OR82A_DROME Q:192-309,H:267-384 31.405%ID E:9.48e-10 RecName: Full=Odorant receptor 82a; Eukaryota; Metazoa; Ecdysozoa; Arthropoda; Hexapoda; Insecta; Pterygota; Neoptera; Endopterygota; Diptera; Brachycera; Muscomorpha; Ephydroidea; Drosophilidae; Drosophila; Sophophora	PF02949.23 7tm_6 7tm Odorant receptor 215-299 E:2.9e-19	ExpAA=118.27 PredHel=5 Topology=i28-50o65-84i119-141o184-206i218-240o	KEGG:dme:Dmel_CG31519	GO:0032590 cellular_component dendrite membrane`GO:0005615 cellular_component extracellular space`GO:0016021 cellular_component integral component of membrane`GO:0005886 cellular_component plasma membrane`GO:0005549 molecular_function odorant binding`GO:0004984 molecular_function olfactory receptor activity`GO:0050911 biological_process detection of chemical stimulus involved in sensory perceptio…	GO:0004984 molecular_function olfactory receptor activity`GO:0005549 molecular_function odorant binding`GO:0007608 biological_process sensory perception of smell`GO:0016020 cellular_component membrane	ATGATGTCTAATAGAAGTATTAGTCGCCTAATAGTAATTGGCCTACGATTAACTGGAATTTGGCCAGATTCATCTTATGAAATTGTTGTCCGATGCATTTGGATTGTTATTATGGTGTTTGGACAAATACTTCAATATCGATATATAATAAAACAAATTAGTTGTGGTGGAAATTTGACAAATGTGATAGATGGCTTGAGCACTGCTTTACCTTATAGTTTATTGTTTTTTAAATTAATTAGCTTTTGGATAAACCGTAGATTATTTAAAAACATGTTAATGGAAATGTCTCAAGATTGGATTAATTCTTCTAAATTCAACATTGATGCCATGATAAACAAAACTAAACTTGCATACCGTTATTCAAAGTTAATTATGATCGTATATGCTATTGCCGTT…	MMSNRSISRLIVIGLRLTGIWPDSSYEIVVRCIWIVIMVFGQILQYRYIIKQISCGGNLTNVIDGLSTALPYSLLFFKLISFWINRRLFKNMLMEMSQDWINSSKFNIDAMINKTKLAYRYSKLIMIVYAIAVYFTYAGVFLEISRQNQDEEFNITSRQLLIKMDFPFTYYESPLYEYVFVLQFFQLFSNAFAIAMLNALIIILALNLHMNIEELINILLFYIAITLEAFVFSYAGEYLSNKSLSISTSAYGSSWYLLDPRDRRIIILLMIRSQRQLTITAGKFMDLSMQTFANIIRTSASYISILYAMY*
TRINITY_DN897_c0_g1_i21.p2	347	OR127a	Partial	Internal gap	OR13A_DROME OR13A_DROME Q:12-346,H:16-410 23.775%ID E:1.03e-11 RecName: Full=Odorant receptor 13a; Eukaryota; Metazoa; Ecdysozoa; Arthropoda; Hexapoda; Insecta; Pterygota; Neoptera; Endopterygota; Diptera; Brachycera; Muscomorpha; Ephydroidea; Drosophilidae; Drosophila; Sophophora	PF02949.23 7tm_6 7tm Odorant receptor 59-278 E:3.2e-11`PF02949.23 7tm_6 7tm Odorant receptor 279-335 E:3.2e-12	ExpAA=122.34 PredHel=5 Topology=i28-50o65-84i121-143o183-205i262-284o	KEGG:dme:Dmel_CG12697	GO:0032590 cellular_component dendrite membrane`GO:0016021 cellular_component integral component of membrane`GO:0005886 cellular_component plasma membrane`GO:0005549 molecular_function odorant binding`GO:0004984 molecular_function olfactory receptor activity`GO:0050911 biological_process detection of chemical stimulus involved in sensory perception of smell`GO:0007165 biological_process signal tr…	GO:0004984 molecular_function olfactory receptor activity`GO:0005549 molecular_function odorant binding`GO:0007608 biological_process sensory perception of smell`GO:0016020 cellular_component membrane	ATGATGTCTAATAGAAGTATTAGTCGCCTAATAGTAATTGGCCTACGATTAACTGGAATTTGGCCAGATTCATCTTATGAAATTGTTGTCCGATGCATTTGGATTGTTATTATGGTGTTTGGACAAATACTTCAATATCGATATATAATAAAACAAATTAGTTGTGGTGGAAATTTGACAAATGTGATAGATGGCTTGAGCACTGCTTTACCTTATAGTTTATTGTTTTTTAAATTAATTAGCTTTTGGATAAACCGTAGATTATTTAAAAACATGTTAATGGAAATGTCTCAAGATTGGATTAATTCTTCTAAATTCAACATTGATGCCATGATAAACAAAACTAAACTTGCATACCGTTATTCAAAGTTAATTATGATCGTATATGCTATTGCCGTT…	MMSNRSISRLIVIGLRLTGIWPDSSYEIVVRCIWIVIMVFGQILQYRYIIKQISCGGNLTNVIDGLSTALPYSLLFFKLISFWINRRLFKNMLMEMSQDWINSSKFNIDAMINKTKLAYRYSKLIMIVYAIAVFTYAGVFLEISRQNQDEEFNITSRQLLIKMDFPFTYYESPLYEYVFVLQFFQLFSNAFAIAMLNALIIILIFHVGGQIEMLHEALENIFVKNHKSLRNVVKPLIDLHYQIILGSENIENLFSYIALMQLLCNTLIICCIGFLIIVSLSISTSAYGSSWYLLDPRDRRIIILLMIRSQRQLTITAGKFMDLSMQTFANIIRTSASYISILYAMY*
TRINITY_DN904_c0_g1_i1.p1	409	OR80	Complete		OR13A_DROME OR13A_DROME Q:7-402,H:8-407 22.115%ID E:3.64e-17 RecName: Full=Odorant receptor 13a; Eukaryota; Metazoa; Ecdysozoa; Arthropoda; Hexapoda; Insecta; Pterygota; Neoptera; Endopterygota; Diptera; Brachycera; Muscomorpha; Ephydroidea; Drosophilidae; Drosophila; Sophophora	PF02949.23 7tm_6 7tm Odorant receptor 69-395 E:4.4e-34	ExpAA=152.16 PredHel=6 Topology=i33-52o67-89i126-145o172-194i275-297o307-326i	KEGG:dme:Dmel_CG12697	GO:0032590 cellular_component dendrite membrane`GO:0016021 cellular_component integral component of membrane`GO:0005886 cellular_component plasma membrane`GO:0005549 molecular_function odorant binding`GO:0004984 molecular_function olfactory receptor activity`GO:0050911 biological_process detection of chemical stimulus involved in sensory perception of smell`GO:0007165 biological_process signal tr…	GO:0004984 molecular_function olfactory receptor activity`GO:0005549 molecular_function odorant binding`GO:0007608 biological_process sensory perception of smell`GO:0016020 cellular_component membrane	ATGAGCTCCAAGGAAGTCAAAGATTTCTCAATCATCATCACGAGTTTTCATTTGAAATTTGTTGGATTTTGGATAGCTGACAATCACGCTGAGAGACTCTGGATGAACTTTGCTTTGTTTTATACATTCCTCGCCATTCTTGTCGCTCTATCGGTCGAAATGAGGGACCTGTACTACACCTGGGGAGATTTTGGCGAGACTATTTATATTATGTGCAACGTTGTAACTGTCATTTTGGTTCTAACGAAAATCTTCGTCCTGTTAATATATTACGACGAGCTGCATGAGCTAATTCATTACGCGAAAAGGAATTTTTGGCACACGGATTACGACTCGTACGAGCAAATGATTATGAACAGATGTAAACGTACATGCATCACCTTTGTTTGCATTTTCAGT…	MSSKEVKDFSIIITSFHLKFVGFWIADNHAERLWMNFALFYTFLAILVALSVEMRDLYYTWGDFGETIYIMCNVVTVILVLTKIFVLLIYYDELHELIHYAKRNFWHTDYDSYEQMIMNRCKRTCITFVCIFSFFAEGTVTTYIIRPLMENHGRNESERILPFNMRLPDYRISFTPYFEILFSLQVICGYLVGVCYHCFDNILCILNLHTAAQFRILQHRLANMCNTIDHEKFHEHSEKSYVVYSASKYGKFRAHVQQHQALIEFCRKLEQVFNLLVLGQVSLFSLLICLDGYLILMDDAPSSRRFTFLFHITGCMCQLLMFTYSCDCLIHDSMNVASAAYKSLWSLLPMDEHGKMLRRDLILVILRSRTPCCLTACGFFAVSLETYTGVLSTTVPSYS…
TRINITY_DN904_c0_g1_i1.p2	405	TRINITY_DN904_c0_g1_i1.p2	Complete		OR4_AEDAE OR4_AEDAE Q:114-397,H:126-403 26.298%ID E:1.35e-21 RecName: Full=Odorant receptor 4 {ECO:0000303|PubMed:25391959}; Eukaryota; Metazoa; Ecdysozoa; Arthropoda; Hexapoda; Insecta; Pterygota; Neoptera; Endopterygota; Diptera; Nematocera; Culicoidea; Culicidae; Culicinae; Aedini; Aedes; Stegomyia	PF02949.23 7tm_6 7tm Odorant receptor 71-389 E:2e-39	ExpAA=169.85 PredHel=8 Topology=i37-54o67-89i126-145o160-182i189-211o265-287i300-319o373-395i	KEGG:aag:5566400	GO:0016021 cellular_component integral component of membrane`GO:0005549 molecular_function odorant binding`GO:0004984 molecular_function olfactory receptor activity`GO:0007165 biological_process signal transduction	GO:0004984 molecular_function olfactory receptor activity`GO:0005549 molecular_function odorant binding`GO:0007608 biological_process sensory perception of smell`GO:0016020 cellular_component membrane	ATGCAAACGGAACGACGTTCGGACATATCGATTAATCTGTCGACGTTCTTTTTGAAGAACATTGGCCTATGGATAGCCGAGGATTCAGTGGAAAAACGTTGGATGAAATTGATGCTCGTCTTCACAACATGGAATTCGATGATCGGCTCAGTCATCAATATCAGAGACTTGTATTTCACTTTGTTGTACAAAGGCGATATTCTTTATGTAATTACTAACTTGTTAACCGTGGTAATGGGTTTACTCAAGATATGTATCATACTGACGCATAAAAACGAATTTTTAAATCTGATCATATACATGCAACAAAATTTCTGGAATGTCGATTACGATTTCTGTGAGAGAGAAGTATTGAATAATTGCAAAAGAACTTGTGTCTTCTTCGTCTCTTGTGTCACC…	MQTERRSDISINLSTFFLKNIGLWIAEDSVEKRWMKLMLVFTTWNSMIGSVINIRDLYFTLLYKGDILYVITNLLTVVMGLLKICIILTHKNEFLNLIIYMQQNFWNVDYDFCEREVLNNCKRTCVFFVSCVTSIGICAMLSYVITPILENIGKNQSERIFLFNVWINLPLYLSPYYEILFVIEVISMYYVAVCYFCFDNIFCILVVHLAGQFRILRYRFTKLCNLEHETSEVTLTKHAYEFYAKLKMYIRHHQLLINYCKRLETVYTMIIFGQVLVFSVLICLFAYQGLLAAAPIARRTIFIFLLIGSMALLFMFTYGCDGVIEHSDEVALGAYSALWTTVPMNKSGRMLRNDLILVIERSRRVCCLTANGFFPISLETYTTILSTAMSYFTLLRNRL…
TRINITY_DN9044_c0_g1_i1.p1	396	OR68	Complete		OR46A_DROME OR46A_DROME Q:78-391,H:82-377 24.528%ID E:3.23e-18 RecName: Full=Odorant receptor 46a, isoform A; Eukaryota; Metazoa; Ecdysozoa; Arthropoda; Hexapoda; Insecta; Pterygota; Neoptera; Endopterygota; Diptera; Brachycera; Muscomorpha; Ephydroidea; Drosophilidae; Drosophila; Sophophora	PF02949.23 7tm_6 7tm Odorant receptor 60-384 E:1.2e-48	ExpAA=132.67 PredHel=6 Topology=i36-56o66-85i124-146o179-201i267-289o299-321i	.	GO:0032590 cellular_component dendrite membrane`GO:0016021 cellular_component integral component of membrane`GO:0005886 cellular_component plasma membrane`GO:0005549 molecular_function odorant binding`GO:0004984 molecular_function olfactory receptor activity`GO:0050911 biological_process detection of chemical stimulus involved in sensory perception of smell`GO:0007608 biological_process sensory p…	GO:0004984 molecular_function olfactory receptor activity`GO:0005549 molecular_function odorant binding`GO:0007608 biological_process sensory perception of smell`GO:0016020 cellular_component membrane	ATGCATCCGTTACGAGCGATATATCGTCTTCTGACAGTGTGTGCCTGTTGGCGACCACCGTTGCTGTCCCCGTTAAAAAACTTCGCGTACACCATCTATCGTTGTTACATAATGCTGCTGGTGTATGGTGGCACATTTTTCCAATTCGTTGACTTGATATTCATCGTGGAGACTCAAGACGAGTTCTGTGACAACGTTTATCTAACCCTGGCGTTTTTCATTTCGTGTCTCAAGATGTACAGCGTGTTGTCCAGCCGTGAGAGTATCGTCGTTATAACGAATATGCTCGAGAGCGCGCCTTTTCAACCGGAGACGAAGGAAGAGACGGAGATTCGAGAAATGTGTGACAAACAGACCAGATCGAACGCGTTTTATTACGCACTTCTAGTCGAATTGACA…	MHPLRAIYRLLTVCACWRPPLLSPLKNFAYTIYRCYIMLLVYGGTFFQFVDLIFIVETQDEFCDNVYLTLAFFISCLKMYSVLSSRESIVVITNMLESAPFQPETKEETEIREMCDKQTRSNAFYYALLVELTVTIISVLTLPIGGLHKDESHKLLFRMWLPIGYTSTARYSFIYAQQILSLAFSALLHVACDSLIWALLMFTCNQIEIFGHRLKHIRRDQNETTRLCIRYHNLIYRLSTNAVKEESKQQIRFVHDSRFATMINKEFKSVIFVQFATSTLTICINLYILTAANISFERILQLIMYSSCMLTQIYIFCWYGNEVKLKSLDISNMIFELDWLPLKKTTKHDLLMIMMRATSPIEVTSGHVVTMNLQSFMILLKTSYSAYNLLQSSRD*
TRINITY_DN9044_c0_g1_i1.p2	372	OR67	Complete		OR94B_DROME OR94B_DROME Q:61-365,H:68-378 23.585%ID E:1.81e-23 RecName: Full=Odorant receptor 94b; Eukaryota; Metazoa; Ecdysozoa; Arthropoda; Hexapoda; Insecta; Pterygota; Neoptera; Endopterygota; Diptera; Brachycera; Muscomorpha; Ephydroidea; Drosophilidae; Drosophila; Sophophora	PF02949.23 7tm_6 7tm Odorant receptor 61-359 E:2.1e-56	ExpAA=132.98 PredHel=6 Topology=i29-51o66-85i123-145o176-198i246-265o275-294i	KEGG:dme:Dmel_CG6679	GO:0032590 cellular_component dendrite membrane`GO:0016021 cellular_component integral component of membrane`GO:0005886 cellular_component plasma membrane`GO:0005549 molecular_function odorant binding`GO:0004984 molecular_function olfactory receptor activity`GO:0050911 biological_process detection of chemical stimulus involved in sensory perception of smell`GO:0007165 biological_process signal tr…	GO:0004984 molecular_function olfactory receptor activity`GO:0005549 molecular_function odorant binding`GO:0007608 biological_process sensory perception of smell`GO:0016020 cellular_component membrane	ATGAGCGTTCTGAGGCCGGCTTTCAACATATTAGTCGTTTGCGGATGCTGGATGCCATCGTCTTGTCGGACATCTCACGGAAAGCTGTTTTACACTCTGCACATGATGTTCGTGATTCTTTTGCTGTATAGTTTCTGCGTATCGCAACTTTTGAACGTGATGCTGAACGTGAACACGGCGGACGAGTTGAGCGACAGCTTGTACATGTTCATCGCGTCTGTTCTCTCCTGCTGCAAGATCTTCGCGCTTTTGATCAACCGCCAGGCGATTGGAGTTCTTAGCAGGCAGCTGGAGGAGGAGCCGTGTAAACCAGTAGACACGCAGGAGATAACAATCCAAAAGAAATTCGACAAAAGCATCGGGTCGATCACGATTTACTACACGATTATGGTGATGCTC…	MSVLRPAFNILVVCGCWMPSSCRTSHGKLFYTLHMMFVILLLYSFCVSQLLNVMLNVNTADELSDSLYMFIASVLSCCKIFALLINRQAIGVLSRQLEEEPCKPVDTQEITIQKKFDKSIGSITIYYTIMVMLTVACMILFSFLTDFSNLELAYRAWLPFNYSVPNYYYMAYAHQIVALIGTALVNVACDVLVCGLFVHVCCQQEILKHRIKRLTKQSRPDIGEIVRFHNYLYRYTSIIQKKFKEIIGIQLFSSTLVVCFILYQLSNTPINSKYMEFILYLACMMTQVFFYCWYGNQLKLKSVEVVDAIFEMDWVSLDNDTKKCLINVIRRGMSPIELTCAYVFTMDLKTFVSILKMSYSAYNLLQRKKES*
TRINITY_DN9044_c0_g1_i1.p3	372	OR69	Complete		OR46B_DROME OR46B_DROME Q:185-370,H:186-384 27.638%ID E:6.13e-13 RecName: Full=Odorant receptor 46a, isoform B; Eukaryota; Metazoa; Ecdysozoa; Arthropoda; Hexapoda; Insecta; Pterygota; Neoptera; Endopterygota; Diptera; Brachycera; Muscomorpha; Ephydroidea; Drosophilidae; Drosophila; Sophophora	PF02949.23 7tm_6 7tm Odorant receptor 63-359 E:1.4e-45	ExpAA=142.57 PredHel=7 Topology=o4-23i30-52o67-89i124-146o166-188i246-268o278-295i	KEGG:dme:Dmel_CG33478	GO:0032590 cellular_component dendrite membrane`GO:0016021 cellular_component integral component of membrane`GO:0005886 cellular_component plasma membrane`GO:0005549 molecular_function odorant binding`GO:0004984 molecular_function olfactory receptor activity`GO:0050911 biological_process detection of chemical stimulus involved in sensory perception of smell`GO:0007608 biological_process sensory p…	GO:0004984 molecular_function olfactory receptor activity`GO:0005549 molecular_function odorant binding`GO:0007608 biological_process sensory perception of smell`GO:0016020 cellular_component membrane	ATGATGCACCTTTTACGATGGTCATTCACGCTTCTTACCTTCATCGGTCTCCTACCGCCATCAGCTTGGAAGTATTCGTGGAAGAGAGTTTTGTACAGCGTCTACACGATCGTCGTGTTGCTGTTGCTCTTCAGTTTCGAGATCTTTCTGTTTCTGGATCTTGTTATTAACGTGGACAATCAGGATGACTTCAGCGACAATTTGTACGTGACGCTGGTGTTCTTCTCCAGCTGTTGCAAGTCACTGATGTTGTTAATCTATCGCGGTGATATCGAAACTTTATTGGACGCTCTGCTGGAGGAACCTTTCGTGCCTGTGAACGCACAAGAGGACAAGATTCGAATGAGATTCGAGGAACAAATCGAATGGAGCTCCAAAGCATACACGATTGTGTTAGAC…	MMHLLRWSFTLLTFIGLLPPSAWKYSWKRVLYSVYTIVVLLLLFSFEIFLFLDLVINVDNQDDFSDNLYVTLVFFSSCCKSLMLLIYRGDIETLLDALLEEPFVPVNAQEDKIRMRFEEQIEWSSKAYTIVLDVYLVWLWADGYFAYKRGKLKFRVWTPYDYSSPLLLLLSFIHQILATIFSTNLNVVYDCFFSGIMLHIYSQFEILEHRMKNITTNENYSAKLCAHHHHRIYQFATMVNDNFKTITSMQFLISTGAMCFNLYRLSLMEINLKFLETVGYTLCLLMQIFYYCWYGNEVKLKSLEIPNAVLESNLWSLNENSNKILLLITRRALEPIEFTGYHIISMNLESFVMLLRTAYSAYNLLKQSNAG*
TRINITY_DN9105_c0_g1_i3.p1	403	OR137	Complete		.	PF02949.23 7tm_6 7tm Odorant receptor 83-390 E:6.2e-22	ExpAA=131.30 PredHel=6 Topology=i40-62o72-89i129-151o171-193i280-302o307-326i	.	.	GO:0004984 molecular_function olfactory receptor activity`GO:0005549 molecular_function odorant binding`GO:0007608 biological_process sensory perception of smell`GO:0016020 cellular_component membrane	ATGACAAACAACATGGATTTTCGTAACTCGAATCGTTTGAACATTTTTGTAAACGTGTTATCGGGGAATTTTTTGCCGATGACGAGCAAGAAAACAAAATTACCGATCCTTTTCAAAATCTATTCGATCATCGTTTGGTTGATAGAATTAGTGTACCTCATTGCTTGTATTTTCGGGCTGTTTTGCGTCCCAAGGGAGAAAGCGTTGAAGGACAGCACGGTAAATCTAATTGTCTTGTTTGAAATAATAGTGTTATCAATTTACTTGCACAATCGTAAGGATTTGTTGCGTGAATTAATTGGAAAGTTGAACCGTCTGATCGAGGATAATGAAATGCTTCAAGAGATCACGCTTAGCATAGCGAAGCCGATAGTGAAGTCGTTGACAATTTATACAATT…	MTNNMDFRNSNRLNIFVNVLSGNFLPMTSKKTKLPILFKIYSIIVWLIELVYLIACIFGLFCVPREKALKDSTVNLIVLFEIIVLSIYLHNRKDLLRELIGKLNRLIEDNEMLQEITLSIAKPIVKSLTIYTIANTTAVVVWIALPLLEILRKNEFYYSDYGVPAVISNEPFSTGIFIGGVALQILGAAYTIIRKIGLDLYTMHFIILMTAQYKYLRIKIATIFKQEPETLHNDIVKRNISSRNERTISHEMRLLTRHYETVVEMAVMLRKLLSPNIGILYVEYVFRFCFISFMLVTSVGFFPEKCLLIMYTLGLLIQFYILCYSIQKLIEASEAVTDDVIHEKWYFHDVSLQRAIVMMILTNKLECKLSSLQSIDLTLPSFMSVLNQAYSICLLFLKA…
TRINITY_DN9279_c0_g1_i1.p1	256	OR14	Partial	C-terminus is truncated. STOP codon is missed	.	PF02949.23 7tm_6 7tm Odorant receptor 88-249 E:1.8e-07	ExpAA=84.23 PredHel=4 Topology=i54-76o86-103i141-163o204-226i	.	.	GO:0004984 molecular_function olfactory receptor activity`GO:0005549 molecular_function odorant binding`GO:0007608 biological_process sensory perception of smell`GO:0016020 cellular_component membrane	ATGAATAGCGAACGCAACGAGAAACCGTGCAACATGAATTACAGAAACGATCTGAGCTTCAACGTTCGATTGAACGTGTTGACACTGAGGCCGATCGGAAGCTGGCCAAGATCCGGCCATTACTCCTGGCTGGAAACGATCGAGCACGCGTTTCTAAATGTTCTCGGTTACGGTCTGCTCGCGTTCATTCTGATTCCTGGATTCATGTGCTTCGCCCTCGAGATCGCGGATTTCTACGATCAGATGAAGCTAGGCAGCGCGCTCAGTTTCTTCTTGATGGCGGCGATAAAGTACTGCGTGTTCGTGATCCGCGAGGCTGACATACGTACGTGCGTAAACCTGATCGAGTACGACTGGATGAACGTGAAACACCGCGAGGATCGTAAGATCATGTTGCGC…	MNSERNEKPCNMNYRNDLSFNVRLNVLTLRPIGSWPRSGHYSWLETIEHAFLNVLGYGLLAFILIPGFMCFALEIADFYDQMKLGSALSFFLMAAIKYCVFVIREADIRTCVNLIEYDWMNVKHREDRKIMLRNASFSRRLIAICGAFMYGGVVFYYIALPLTRPKVVEEGGNLTYTRLVYPFPRILADARRSPINEIIYTVQLLSGFVAHNITVAACGLAALLAMHACGQLQVLMSWLEKLVDGRENDVESLDQR
TRINITY_DN9517_c0_g3_i1.p1	388	OR72	Complete		OR1_ANOGA OR1_ANOGA Q:133-357,H:141-400 24.231%ID E:1.82e-14 RecName: Full=Odorant receptor Or1; Eukaryota; Metazoa; Ecdysozoa; Arthropoda; Hexapoda; Insecta; Pterygota; Neoptera; Endopterygota; Diptera; Nematocera; Culicoidea; Culicidae; Anophelinae; Anopheles	PF02949.23 7tm_6 7tm Odorant receptor 63-357 E:2.1e-43	ExpAA=173.72 PredHel=8 Topology=i7-26o36-58i70-89o125-147i168-190o246-268i275-297o355-377i	KEGG:aga:AgaP_AGAP009640	GO:0016021 cellular_component integral component of membrane`GO:0005886 cellular_component plasma membrane`GO:0005549 molecular_function odorant binding`GO:0004984 molecular_function olfactory receptor activity`GO:0050911 biological_process detection of chemical stimulus involved in sensory perception of smell`GO:0042048 biological_process olfactory behavior`GO:0007608 biological_process sensory …	GO:0004984 molecular_function olfactory receptor activity`GO:0005549 molecular_function odorant binding`GO:0007608 biological_process sensory perception of smell`GO:0016020 cellular_component membrane	ATGTCGACGATGCGTATACTGCGGTGGACATTTTTGTTGTTCACGTTGTGCGGCTGTTTCCCACCCCCGTCGTGGAGTACACCCCTGAAAAGATTCGTCTACAATATTTACGCGGCGTTCTCGTTCCTGGTCTTGAACAGTTTCTTTCTCTCTCAAATATTGGACATGATATACAACGTCCAAAATACAGACGACTTCAGCGACAACTTCTCCGTGACGGTGGTGGTGTTCGTCACGTCCCTCAAGCTTTTCACCATACTGATATTCCGCAAGAACTTTCTGCTTTTATGCGACACGCTGCAGAGAGAGCCACTATTGCCGATGAATCCTGAGGAATTCGACATTTCCTTCAAATTCGAGAAAATTACCGATTTGAACACACTTGGTTACATGACCCTA…	MSTMRILRWTFLLFTLCGCFPPPSWSTPLKRFVYNIYAAFSFLVLNSFFLSQILDMIYNVQNTDDFSDNFSVTVVVFVTSLKLFTILIFRKNFLLLCDTLQREPLLPMNPEEFDISFKFEKITDLNTLGYMTLLTVSDFCILVLSLLTNFKRRKLAFRAWIPFDYSSVFAYLLTFVYQCLFAIICTFGCVASDTLYSGLLIHINCQFEILEHRLRNIESNENYSVNLCVRHHNHIYKFGEMVNEEFRTIMFFQFCTSLSMICFNFYRITQIEMDSRFVGTILYMTCSLMQIFYYCWFSNEVKLKSMELPDMIFRSDWTSLNINVKKAFLILMKRAMKPIEFTSIYIVSVNLESFMTVSIVRIQSSFSLCLSLFLFALKTSICMFYSW*
TRINITY_DN9556_c0_g2_i8.p1	313	OR126	Partial	C-terminus is truncated. STOP codon is missed	OR13A_DROME OR13A_DROME Q:5-278,H:10-298 22.549%ID E:4.59e-08 RecName: Full=Odorant receptor 13a; Eukaryota; Metazoa; Ecdysozoa; Arthropoda; Hexapoda; Insecta; Pterygota; Neoptera; Endopterygota; Diptera; Brachycera; Muscomorpha; Ephydroidea; Drosophilidae; Drosophila; Sophophora	PF02949.23 7tm_6 7tm Odorant receptor 56-311 E:1.4e-18	ExpAA=124.87 PredHel=6 Topology=i26-48o63-82i118-140o182-204i253-275o290-312i	KEGG:dme:Dmel_CG12697	GO:0032590 cellular_component dendrite membrane`GO:0016021 cellular_component integral component of membrane`GO:0005886 cellular_component plasma membrane`GO:0005549 molecular_function odorant binding`GO:0004984 molecular_function olfactory receptor activity`GO:0050911 biological_process detection of chemical stimulus involved in sensory perception of smell`GO:0007165 biological_process signal tr…	GO:0004984 molecular_function olfactory receptor activity`GO:0005549 molecular_function odorant binding`GO:0007608 biological_process sensory perception of smell`GO:0016020 cellular_component membrane	ATGAAAAGTATTATTAATTATCCAGTTGAAATTAGTCTTCGTTTGATTGGTGCATGGCCAAACTCTTCATGTCGAATTTTAAAACACATCATCTGGACAACAATAATGTCAACATTCTTGATATTTCAATACTCATATTGTATTACACACATTAAAGTGGACGATTTGACAGATTTATTGGATGGCTTAAGCATTACCTTTTCAAATAGTCTTCTCTTCCTAAAGATCACTATCATTTGGCTTCATAGACGAGTATTTTCTGAAATTTTGGTCATAATTATTGAAGACTGGAATAATAAATCTGAACGGAATATGGAAGTAATGATGCAGAAAGCCATTTTATCCTATCGCATTACGAAGGTTATACTTATAATGTTTACATGCACTATATCCTTATAT…	MKSIINYPVEISLRLIGAWPNSSCRILKHIIWTTIMSTFLIFQYSYCITHIKVDDLTDLLDGLSITFSNSLLFLKITIIWLHRRVFSEILVIIIEDWNNKSERNMEVMMQKAILSYRITKVILIMFTCTISLYIVTIFFASDDTETSHSEEKKFLLRMEFPFKATLSPIYEIIVTIQLVVQPIFAIMAGMFMALIATFVLHVASQIDIVCDKLMETLNNHNEQQSRIIIIKKLIVKHQRIINLSENIENVFTFISLLQFFFNIVVICFASFLLATSLNSEQASRMIAKCFPYYITVNFEAFILCYTGEYLSSK
	358.26

## Sheet: B_GRs
Transcript ID	Annotation	Partial / Complete	Length (Aas)	Comments	sprot_Top_BLASTP_hit	Pfam	TmHMM	Kegg	gene_ontology_BLASTP	gene_ontology_Pfam	transcript	peptide
TRINITY_DN1942_c1_g1_i1.p1	Gr5a	Complete	338	Interal gap of 77 amino acids. Potential isoform of TRINITY_DN1942_c1_g1_i3.p1	.	.	ExpAA=94.77 PredHel=4 Topology=i50-72o87-106i137-159o174-196i	.	.	.	ATGAAGAACAAAATCTTCAAGGCAGAAAAAACTAAAATTCTAACATGGAGACCAAAAACTCAATATGAGTCGTTATCAGCTATCATTTGGATTAATGAAATATTTGGTTTACGTATATTTGAATTTGGAAAACGTCTACGATATAGCTGGAGCATAATATATGTTAGCATATGCATTGTTTTATATTTTATCTTGTACAACAGGATGTTATTTCATTGTGAGAACTATTGGCCTGTGTACCAAGAGATCAGTTATAAATTTATTTTATATATCAACATCCCAATTATTTTGCTTTGCATTGTTCTTGGATTTGTCAATACAGAAAATTCGAAGAAAATTATTGCAAGATATGAACAAATAGACAATGTTTTGGAATCCTTTGGTATTGAAAAAGATTAT…	MKNKIFKAEKTKILTWRPKTQYESLSAIIWINEIFGLRIFEFGKRLRYSWSIIYVSICIVLYFILYNRMLFHCENYWPVYQEISYKFILYINIPIILLCIVLGFVNTENSKKIIARYEQIDNVLESFGIEKDYLKTFIYVVQVVSTWCILMVILFILGWIWCWIDTDIIEAFYLNLLLCTPIIINCLMSITFNTFIRILRDKLHKMNRAISEVHQSSNVNGIDMEYKMQQTIHKFVLVRNYYNQNNFLRRFVEITRQMHFEIIEITAQTLREIEVSCIDGSIKDELQQFSLQLILYPSYFTAAGCVFFDNQLTTKFFGTLSTYLAISVQMSSTSVQS*
TRINITY_DN1942_c1_g1_i3.p1	Gr5b	Complete	415		.	PF08395.15 7tm_7 7tm Chemosensory receptor 34-408 E:1.3e-18	ExpAA=136.27 PredHel=6 Topology=i50-72o87-106i137-159o174-196i277-297o312-329i	.	.	GO:0050909 biological_process sensory perception of taste`GO:0016021 cellular_component integral component of membrane	ATGAAGAACAAAATCTTCAAGGCAGAAAAAACTAAAATTCTAACATGGAGACCAAAAACTCAATATGAGTCGTTATCAGCTATCATTTGGATTAATGAAATATTTGGTTTACGTATATTTGAATTTGGAAAACGTCTACGATATAGCTGGAGCATAATATATGTTAGCATATGCATTGTTTTATATTTTATCTTGTACAACAGGATGTTATTTCATTGTGAGAACTATTGGCCTGTGTACCAAGAGATCAGTTATAAATTTATTTTATATATCAACATCCCAATTATTTTGCTTTGCATTGTTCTTGGATTTGTCAATACAGAAAATTCGAAGAAAATTATTGCAAGATATGAACAAATAGACAATGTTTTGGAATCCTTTGGTATTGAAAAAGATTAT…	MKNKIFKAEKTKILTWRPKTQYESLSAIIWINEIFGLRIFEFGKRLRYSWSIIYVSICIVLYFILYNRMLFHCENYWPVYQEISYKFILYINIPIILLCIVLGFVNTENSKKIIARYEQIDNVLESFGIEKDYLKTFIYVVQVVSTWCILMVILFILGWIWCWIDTDIIEAFYLNLLLCTPIIINCLMSITFNTFIRILRDKLHKMNRAISEVHQSSNVNGIDMEYKMQQTIHKFVLVRNYYNQNNFLRRFVEITRQMHFEIVSVSRELNQIYSYQLLLNLAMEFIVIICTLYNLYFDVISSTLVEILHCKIVIPIVLFFIFSAKVIIINHECTYFHREIEITAQTLREIEVSCIDGSIKDELQQFSLQLILYPSYFTAAGCVFFDNQLTTKFFGTLST…
TRINITY_DN3858_c0_g1_i14.p1	Gr1a	Complete	485	Potential isoform of TRINITY_DN3858_c0_g1_i5.p1	GR64F_DROME GR64F_DROME Q:73-466,H:76-455 37.31%ID E:2.27e-82 RecName: Full=Gustatory receptor for sugar taste 64f; Eukaryota; Metazoa; Ecdysozoa; Arthropoda; Hexapoda; Insecta; Pterygota; Neoptera; Endopterygota; Diptera; Brachycera; Muscomorpha; Ephydroidea; Drosophilidae; Drosophila; Sophophora	PF06151.16 Trehalose_recp Trehalose receptor 70-473 E:9.6e-114`PF08395.15 7tm_7 7tm Chemosensory receptor 79-466 E:3e-19	ExpAA=155.50 PredHel=6 Topology=i113-135o145-164i263-285o333-355i376-398o441-463i	KEGG:dme:Dmel_CG32255	GO:0016021 cellular_component integral component of membrane`GO:0005886 cellular_component plasma membrane`GO:0033041 molecular_function sweet taste receptor activity`GO:0008527 molecular_function taste receptor activity`GO:0050912 biological_process detection of chemical stimulus involved in sensory perception of taste`GO:0007606 biological_process sensory perception of chemical stimulus`GO:0050…	GO:0008527 molecular_function taste receptor activity`GO:0050912 biological_process detection of chemical stimulus involved in sensory perception of taste`GO:0016021 cellular_component integral component of membrane`GO:0050909 biological_process sensory perception of taste	ATGGCGACTAACGATAGTACAGGGAAGAAATTTAACGGGATGCGGCCGCTAAACTTGGCAACTATAAAATATCCGAACGCATTGCTGGTCAATGTTAGGTCACCGAAGAGCAGCTCGCAGTTTGGCAAACTCGACAATCTGAAGACGGAAATGGATACCATCGGAATGTCGGAGCCAGTAACGTCCTCCGTCAGTGCGTTCGATCCAAACGCTGACAGCTTGCATGCGTCGATGAGACCGATTATTATGCTGGCGCAATGTTTCTCCCTGTTTCCTGTATCTGGCGTGAACTCTCCCGACGCGTCGTATCTCAGGTTCACTTGGCGCAGCCCAAAATTTATATACTGCGTAATTTCGATCGCTGGTTCGTCGATGATGACCGTATTTAACATTTTGAGG…	MATNDSTGKKFNGMRPLNLATIKYPNALLVNVRSPKSSSQFGKLDNLKTEMDTIGMSEPVTSSVSAFDPNADSLHASMRPIIMLAQCFSLFPVSGVNSPDASYLRFTWRSPKFIYCVISIAGSSMMTVFNILRIITNEINSTKMTTLVFNGTNLIATFLFLRLAVQWPCLMVTWEKLEKELSYRHRKISKTSLAAKFKIVTTIVMMFALVEHSLSIAQGYIKAKECATFQGDPNIFGVYFQMQFPQIFSRISYSLWKGILVDLINILSTFSWNFVDLFLILISIALTAQFRQLNSRLNSIRGKAMPEWWWAEARSDYNHLATLTRQLDSRISIMVLLSFATDLYFICIQLLFSFNSNPSVLSFHKIPMRNAIEKIYFCFSFGFLLARTTMVSLFAATIH…
TRINITY_DN3858_c0_g1_i5.p1	Gr1b	Complete	474	Interal gap of 11 amino acids	GR64F_DROME GR64F_DROME Q:73-455,H:76-455 37.859%ID E:5.68e-84 RecName: Full=Gustatory receptor for sugar taste 64f; Eukaryota; Metazoa; Ecdysozoa; Arthropoda; Hexapoda; Insecta; Pterygota; Neoptera; Endopterygota; Diptera; Brachycera; Muscomorpha; Ephydroidea; Drosophilidae; Drosophila; Sophophora	PF06151.16 Trehalose_recp Trehalose receptor 70-462 E:3.5e-118`PF08395.15 7tm_7 7tm Chemosensory receptor 79-455 E:2e-18	ExpAA=158.62 PredHel=6 Topology=i113-135o145-164i263-285o331-353i365-387o430-452i	KEGG:dme:Dmel_CG32255	GO:0016021 cellular_component integral component of membrane`GO:0005886 cellular_component plasma membrane`GO:0033041 molecular_function sweet taste receptor activity`GO:0008527 molecular_function taste receptor activity`GO:0050912 biological_process detection of chemical stimulus involved in sensory perception of taste`GO:0007606 biological_process sensory perception of chemical stimulus`GO:0050…	GO:0008527 molecular_function taste receptor activity`GO:0050912 biological_process detection of chemical stimulus involved in sensory perception of taste`GO:0016021 cellular_component integral component of membrane`GO:0050909 biological_process sensory perception of taste	ATGGCGACTAACGATAGTACAGGGAAGAAATTTAACGGGATGCGGCCGCTAAACTTGGCAACTATAAAATATCCGAACGCATTGCTGGTCAATGTTAGGTCACCGAAGAGCAGCTCGCAGTTTGGCAAACTCGACAATCTGAAGACGGAAATGGATACCATCGGAATGTCGGAGCCAGTAACGTCCTCCGTCAGTGCGTTCGATCCAAACGCTGACAGCTTGCATGCGTCGATGAGACCGATTATTATGCTGGCGCAATGTTTCTCCCTGTTTCCTGTATCTGGCGTGAACTCTCCCGACGCGTCGTATCTCAGGTTCACTTGGCGCAGCCCAAAATTTATATACTGCGTAATTTCGATCGCTGGTTCGTCGATGATGACCGTATTTAACATTTTGAGG…	MATNDSTGKKFNGMRPLNLATIKYPNALLVNVRSPKSSSQFGKLDNLKTEMDTIGMSEPVTSSVSAFDPNADSLHASMRPIIMLAQCFSLFPVSGVNSPDASYLRFTWRSPKFIYCVISIAGSSMMTVFNILRIITNEINSTKMTTLVFNGTNLIATFLFLRLAVQWPCLMVTWEKLEKELSYRHRKISKTSLAAKFKIVTTIVMMFALVEHSLSIAQGYIKAKECATFQGDPNIFGVYFQMQFPQIFSRISYSLWKGILVDLINILSTFSWNFVDLFLILISIALTAQFRQLNSRLNSIRGKAMPEWWWAEARSDYNHLATLTRQLDSRISIMVLLSFATDLYFICIQLLFSFNPMRNAIEKIYFCFSFGFLLARTTMVSLFAATIHDESLLPAPILY…
TRINITY_DN3926_c0_g3_i4.p1	Gr2	Complete	475		GR64F_DROME GR64F_DROME Q:59-471,H:58-455 33.967%ID E:1.96e-58 RecName: Full=Gustatory receptor for sugar taste 64f; Eukaryota; Metazoa; Ecdysozoa; Arthropoda; Hexapoda; Insecta; Pterygota; Neoptera; Endopterygota; Diptera; Brachycera; Muscomorpha; Ephydroidea; Drosophilidae; Drosophila; Sophophora	PF06151.16 Trehalose_recp Trehalose receptor 75-471 E:1.3e-94`PF08395.15 7tm_7 7tm Chemosensory receptor 87-470 E:1.3e-15	ExpAA=159.76 PredHel=7 Topology=i114-136o156-178i212-231o268-290i349-371o376-398i451-473o	KEGG:dme:Dmel_CG32255	GO:0016021 cellular_component integral component of membrane`GO:0005886 cellular_component plasma membrane`GO:0033041 molecular_function sweet taste receptor activity`GO:0008527 molecular_function taste receptor activity`GO:0050912 biological_process detection of chemical stimulus involved in sensory perception of taste`GO:0007606 biological_process sensory perception of chemical stimulus`GO:0050…	GO:0008527 molecular_function taste receptor activity`GO:0050912 biological_process detection of chemical stimulus involved in sensory perception of taste`GO:0016021 cellular_component integral component of membrane`GO:0050909 biological_process sensory perception of taste	ATGCACGATATAACGGTGGTATACATAAATGCGCAGGAGGGTCAATTTATAATGTTAAAATCGAAAGACGCCTTGTGTGAAATACCTCTTAGAAGCAAACCTTCTAACTTAAAGGTTTCTTTCACGTATCACAAGGAAAACAGCAATGTCCAGCAATTAAGCGCGAATCCAACGAACAGTTTGCCCGTTGGAAGGCTTCAAGATGGACGAAATGATTCTACAGACATCAACGCAATAGAGAGTTTTCACTGTGCGATCGGGCCTGTTTTAAGTATGGCTCGGTTATTCGGTTTGTTCCCGATGACTGGGATTCGGTCAGTATCACCCTCAAAGCTTCGGTTCAAGATATTTTCATTCATCACTTTTTATTCATGTTTCATCGCCGCGATGGTATTTTTC…	MHDITVVYINAQEGQFIMLKSKDALCEIPLRSKPSNLKVSFTYHKENSNVQQLSANPTNSLPVGRLQDGRNDSTDINAIESFHCAIGPVLSMARLFGLFPMTGIRSVSPSKLRFKIFSFITFYSCFIAAMVFFITIVSVCHMLKTLNANTFRTRGGIAEATVGAVFYGNSLMGSILFFRLSLRWVPLQCEWKAMERYIDSNSIEPTRLRWKFFFLSTVILVLSFIEHALSMFNNVEGYDWNAPNSTFRNFLEIYTLRSHSFLFDTLDYNFIIGLYVFVVSKLATFTWNFIDLFIMLVATGLAERYKSLNKTLAVTVTKYRPTFYWRELREDYAILSCIVKKVDEHISPIILLSFANNLYFICLQLLNGLSIPNENIMSAVYFFGSFGFLIFRTCAVTLL…
TRINITY_DN9019_c0_g2_i13.p1	Gr3	Complete	438		GR43A_DROME GR43A_DROME Q:25-437,H:10-422 26.603%ID E:3.41e-28 RecName: Full=Gustatory receptor for sugar taste 43a; Eukaryota; Metazoa; Ecdysozoa; Arthropoda; Hexapoda; Insecta; Pterygota; Neoptera; Endopterygota; Diptera; Brachycera; Muscomorpha; Ephydroidea; Drosophilidae; Drosophila; Sophophora	PF08395.15 7tm_7 7tm Chemosensory receptor 23-437 E:2.2e-40	ExpAA=152.20 PredHel=6 Topology=i56-75o95-117i148-170o185-207i307-329o339-361i	KEGG:dme:Dmel_CG1712	GO:0030424 cellular_component axon`GO:0030425 cellular_component dendrite`GO:0016021 cellular_component integral component of membrane`GO:0043025 cellular_component neuronal cell body`GO:0005886 cellular_component plasma membrane`GO:0033041 molecular_function sweet taste receptor activity`GO:0008527 molecular_function taste receptor activity`GO:0008343 biological_process adult feeding behavior`GO…	GO:0050909 biological_process sensory perception of taste`GO:0016021 cellular_component integral component of membrane	ATGGAGTTGAAGTGGACAGACGAAAAACGAAAAGCTCCGTATGGCGACGATCTTTGCCGAGCTGTCTTTCCTATATATTATCTCGGTAAATTGTGTGGTTTAGTGCCAGTAAGATTTTACGTACACGCTTCCGAAGGATGTCAGGCTCGTTTAAATATCGTAGACCTTGTCTACAGTTTGTGCGTGCTGATATTACTTCTGGGCTCCGAAATTTGGGGCTTGTGGCGAGATCTGAAAGATGGCTGGGAGCATAGTACCAGACTGAAATCTCGAACAGCGGTAATCGCGACGTGTAGCGACGTGGTTGGGGTAATGGGCTTAACGGTTGTTTGTATTGTTGGCTCTCCTTTCCGATGGAAATATCTGCAACTAGTCATGAACAAATTAATCGAGGTAGAT…	MELKWTDEKRKAPYGDDLCRAVFPIYYLGKLCGLVPVRFYVHASEGCQARLNIVDLVYSLCVLILLLGSEIWGLWRDLKDGWEHSTRLKSRTAVIATCSDVVGVMGLTVVCIVGSPFRWKYLQLVMNKLIEVDGKIGVSSPKRARRFTICLTICSLTYLWFNSIIDFYTWDRKTENKMITDKGPINYAPLYLMYTVIISTEIQYTVATYNVGRRFVRLNDNLKSLLDASNSSNDNAIGYFRKFSETAGNKKRCNITSKRQLVLGSYKLSRKMDCKLESKSCNSISDLIMVHSLLCDAVSLINTTFGVVLLAVTVTCLLHLVITPYFLILQAKASEKHEWIFLFVQAGWCIIHITRMLIIVQPSYSTVAEGKRTATLVSQLLSCSFDADTRRELEIFSLQ…
TRINITY_DN7586_c0_g3_i1.p1	Gr4	Complete	338		.	PF08395.15 7tm_7 7tm Chemosensory receptor 28-319 E:2.6e-11	ExpAA=154.11 PredHel=7 Topology=i21-43o63-85i105-127o151-173i180-202o269-291i304-326o	.	.	GO:0050909 biological_process sensory perception of taste`GO:0016021 cellular_component integral component of membrane	ATGTTTTTCGAACGTAGAAGGATGTCAAGCAAATTACATTGGCCTCGAGGTAGGAGTCGAGTGATTTTGTTATTTGTACTCTTTTTTAAATTCATCGGTCTTGCGACGTTTTCCTTAAAAACTCCAACAGTTTCGAAGAAAAAATGCTCGGGAGGCGTACCCGTATTTTTCACCGGGTCTAAATTTGGAGTATTTTACAATTTGATTTGGAGTTGTCTAATAATCGCGTCGAATTTCATCACAATACCAATCTTAAACGACATGGACTATGCTTTCAAAACAATTGTAACACAAATATTCGAAATTTCTCAAGCGTTGATGGGTACTTTCGTAATTTCCTGGATCTTGGTATCTTATTGTATAAACGAGGCAGCTTTTGTAAAGGTCGGAAATTATTTA…	MFFERRRMSSKLHWPRGRSRVILLFVLFFKFIGLATFSLKTPTVSKKKCSGGVPVFFTGSKFGVFYNLIWSCLIIASNFITIPILNDMDYAFKTIVTQIFEISQALMGTFVISWILVSYCINEAAFVKVGNYLIYLEDALCRLQQPLNWKHIFYVLFFIYLLLLGLFVALLITEIICFSNFISIVADILPITFMGFFFIQYFSLVTLTNAISVNVNCAIQDLGRAKFDSTAFDQARHMFISSSKIHLVVQIRDIHDQLYDISNEISRIYSLPILFALPFTFYVLLYNVYYLFEPITVQNVAANILILINSVLWIICTLYPLGLLTFKITKATNEVGV*
TRINITY_DN36183_c0_g1_i1.p1	Gr6	Partial	250	C-terminus is truncated. STOP codon is missed	.	PF08395.15 7tm_7 7tm Chemosensory receptor 60-243 E:4.2e-13	ExpAA=88.30 PredHel=4 Topology=i54-73o88-110i178-200o210-232i	.	.	GO:0050909 biological_process sensory perception of taste`GO:0016021 cellular_component integral component of membrane	ATGAATTTTTTGAAGTTCATTCGAAAGGAATTGACGCATTACCAGAGGAAAGTGGTTGTTCCAAAGACACGGGCGAAGCCATTCGACGTTGAAACTACGCTGGAAGAAGTGACACGAGCTAAGAAAGCTCGAGTGAAAAAGTTTCACGGCCCGGACTCGTTACTGTACTCGGCGATTTACCCCGTCGTTTTCACAATGAAAGTGTTCGGTTTAGCGCCTTACGATTTCACGGGCGATCAGTTAACTCCTTCGAATTGCTGTCTCCTATTTACCTTCGCTTTCATGGCTATTTACTGTCACATTATATACATCGTTTACCTAAGATTCCTTTCGTTGCAGAGAAACAAAGCGATTCTTACCGTGGTCGAAACTACCAAGGTGACAGTCAACTATCTCGTC…	MNFLKFIRKELTHYQRKVVVPKTRAKPFDVETTLEEVTRAKKARVKKFHGPDSLLYSAIYPVVFTMKVFGLAPYDFTGDQLTPSNCCLLFTFAFMAIYCHIIYIVYLRFLSLQRNKAILTVVETTKVTVNYLVAMYDLVLTIFTRKAFSRIWNAQQDLDERLSQLGYPRKEVKTKIATWIFLISQIIVWTAVSQTGMYAFNETWLFNTSYMCLYIGTAASVYKFFGMVSFLGQRFHQLNKIAKENLPPRV
TRINITY_DN5209_c0_g1_i2.p1	Gr7	Partial	287	N-terminus is truncated. Initial Met is missed.	GR32A_DROME GR32A_DROME Q:118-280,H:297-455 26.22%ID E:3.56e-11 RecName: Full=Gustatory and pheromone receptor 32a; Eukaryota; Metazoa; Ecdysozoa; Arthropoda; Hexapoda; Insecta; Pterygota; Neoptera; Endopterygota; Diptera; Brachycera; Muscomorpha; Ephydroidea; Drosophilidae; Drosophila; Sophophora	PF08395.15 7tm_7 7tm Chemosensory receptor 43-269 E:3.6e-35	ExpAA=93.45 PredHel=4 Topology=o43-65i140-162o175-197i251-273o	KEGG:dme:Dmel_CG14916	GO:0030424 cellular_component axon`GO:0030425 cellular_component dendrite`GO:0016021 cellular_component integral component of membrane`GO:0043025 cellular_component neuronal cell body`GO:0005886 cellular_component plasma membrane`GO:0008527 molecular_function taste receptor activity`GO:0008049 biological_process male courtship behavior`GO:0050913 biological_process sensory perception of bitter ta…	GO:0050909 biological_process sensory perception of taste`GO:0016021 cellular_component integral component of membrane	ACAGATATATCACTCGCTGTTAGTCTATCAGATCAAGGGATTTGTTTTTTACGGAGTTTTCACAGTATTCTTCCTCACGGTGATTTACACCTGGCAGTTCCAAGAGTCGACAGCGAAATCGATGAAATTCTTCCTTACATCTTTATCGTACCTGCCATTCCCGGTCATCTACATTTCTGTCATTTCGTTCTGCTTCTGGGTCACTTGCTTCTTAGTATGCTGACTACGTCGACATCGGAGTCACCGTTGCATAAAAGATTCCTGAAAACGAGCAACGACCTCGAGAACAACAAATTCTCGTCGTTTAGGAATGTACGAGAGAGCAATGGGAACACGAACAAGATGAGATCAGTAAAGCAAATACATCTGGAGATAATCAAGATCGTGAAGGTTGTGAAT…	TDISLAVSLSDQGICFLRSFHSILPHGDLHLAVPRVDSEIDEILPYIFIVPAIPGHLHFCHFVLLLGHLLLSMLTTSTSESPLHKRFLKTSNDLENNKFSSFRNVRESNGNTNKMRSVKQIHLEIIKIVKVVNDTFGVQVLLLMTISVIFTTIFLYILYRILSLDLSTNELMRELISIICWLLIYISCVLYVNHVCAKTITEATNMGDLVCKLYESSTDKEFRAEIRNFTLQLIQNPVIFTAYGFFNLDHAFIQGVIGTITTYLVIMIQVGDISKSQTHNNTYVSS*
			388.889

## Sheet: C_IRs
Transcript ID	Annotation	Partial / Complete	Length (Aas)	Comments	sprot_Top_BLASTP_hit	Pfam	TmHMM	Kegg	gene_ontology_BLASTP	gene_ontology_Pfam	transcript	peptide
TRINITY_DN10877_c0_g1_i1.p1 + TRINITY_DN10877_c0_g2_i2.p1	Ir25a	Complete	924	Two predictions were fused	IR25A_DROME IR25A_DROME Q:37-291,H:33-285 43.798%ID E:1.67e-59 RecName: Full=Ionotropic receptor 25a {ECO:0000312|EMBL:ADU79032.1}; Eukaryota; Metazoa; Ecdysozoa; Arthropoda; Hexapoda; Insecta; Pterygota; Neoptera; Endopterygota; Diptera; Brachycera; Muscomorpha; Ephydroidea; Drosophilidae; Drosophila; Sophophora	PF10613.12 Lig_chan-Glu_bd Ligated ion channel L-glutamate- and glycine-binding site 145-252 E:4.7e-36`PF00497.23 SBP_bac_3 Bacterial extracellular solute-binding proteins, family 3 152-539 E:5.7e-26`PF00060.29 Lig_chan Ligand-gated ion channel 267-574 E:3.3e-45	ExpAA=67,22 PredHel=3 Topology=o558-578i633-657o855-879i924	KEGG:dme:Dmel_CG15627	GO:0030424 cellular_component axon`GO:0005929 cellular_component cilium`GO:0016021 cellular_component integral component of membrane`GO:0043204 cellular_component perikaryon`GO:0005886 cellular_component plasma membrane`GO:0071683 cellular_component sensory dendrite`GO:0015026 molecular_function coreceptor activity`GO:0004970 molecular_function ionotropic glutamate receptor activity`GO:0015276 mo…	GO:0004970 molecular_function ionotropic glutamate receptor activity`GO:0016020 cellular_component membrane`GO:0015276 molecular_function ligand-gated ion channel activity	ATGAGACTCGCGGGATTCGCGATCGCCGTGTGCGGTTGCCTTGGATTTTGCGGGGAATTCGCGGTTCGCGCGCAGGAGAATACGACGAGCGACCGAGGACCCACGAGGACGAGACCCGTTAATCTTTTAATTATCAACGAGGGAACCAACAGACTTGCAAACAGCAGCGTGATATCGGCGTTGGAGACGATCAAAGAAAAGCACCCGAGTCATTTGGGGAAGGTGTGGAGCGTGCAAGTGAATGAATCCGATGTAAACGACACCCTCGATCGTATTTGCGGTGCTTGGGATTCAGCGGTGGAAAGGGGTGGGTTCAGAGTCCCGGACTTGGTGATAGATACGACGACGGCCGGTCTGGCTGCCAAGATATCTAACTCATTCACAGCTGCTCTAGGAATC…	MRLAGFAIAVCGCLGFCGEFAVRAQENTTSDRGPTRTRPVNLLIINEGTNRLANSSVISALETIKEKHPSHLGKVWSVQVNESDVNDTLDRICGAWDSAVERGGFRVPDLVIDTTTAGLAAKISNSFTAALGIPTLSAQYGQEGDLLYWRNLNMDQQGYLIQVMPPADLIPQAIRELCVQLNISNAAILYDQNFVMDHKYKSLLLNVATRHVINEIDLETAEMKAQLSTLRDLDIVNYFVLGDENVINAALEIAEASNFTGKKFGWFLLTPEIDVSPNCDCKNISALFMRPEFSKKSPTTGPSLPKPVISSAFYYDLVQLGVHAMKSALDNGDWPMDPKHITCDEYDNTNTPKRKLNFFNRLKEAYKNMTPTYAGIKWGSKNGEHQAKFEMSVRLVDIK…
TRINITY_DN2318_c0_g1_i16.p1	Ir218	Partial	518	C-terminus is truncated. STOP codon is missed	GLRK_CHICK GLRK_CHICK Q:92-489,H:50-450 24.882%ID E:1.25e-16 RecName: Full=Probable glutamate receptor; Eukaryota; Metazoa; Chordata; Craniata; Vertebrata; Euteleostomi; Archelosauria; Archosauria; Dinosauria; Saurischia; Theropoda; Coelurosauria; Aves; Neognathae; Galloanserae; Galliformes; Phasianidae; Phasianinae; Gallus	PF10613.12 Lig_chan-Glu_bd Ligated ion channel L-glutamate- and glycine-binding site 102-196 E:2.8e-08	ExpAA=73.70 PredHel=1 Topology=o463-485i	KEGG:gga:396300	GO:0032983 cellular_component kainate selective glutamate receptor complex`GO:0005886 cellular_component plasma membrane`GO:0045211 cellular_component postsynaptic membrane`GO:0042734 cellular_component presynaptic membrane`GO:0008066 molecular_function glutamate receptor activity`GO:0015277 molecular_function kainate selective glutamate receptor activity`GO:0015276 molecular_function ligand-gate…	GO:0004970 molecular_function ionotropic glutamate receptor activity`GO:0016020 cellular_component membrane	ATGGAAATTCTGATCGTGGTGAACAAAAATATTTCCAGCGATTCTTGCCTATTTAACAATTCTGCATACGGAATCGCAAATATAAATATTGTCTCTATATCAGGAATGTGGAAGCTGTCGGAAAACTATGTAAGACCGCGAGTCTTTACGAAAATAGACAGCTACGAAGGAATGCAAATAAAGGACGTGACGATAAACTTTCAAAATAAAGAGTTACAAGTATGCAGCATTTCTAGTCCTCCGATGACGTACCTAAATCATACGATCCAGAAGACAATCGACGGAATAGAAGCAGATGTGTACACGATGGACGATGAGTTGGACTGGGATGGCGTGGAAATGAAACTGTTCTTAATAATAGCGGAAAAATTGAATTTTACGTGGACCATAAGGAAACCA…	MEILIVVNKNISSDSCLFNNSAYGIANINIVSISGMWKLSENYVRPRVFTKIDSYEGMQIKDVTINFQNKELQVCSISSPPMTYLNHTIQKTIDGIEADVYTMDDELDWDGVEMKLFLIIAEKLNFTWTIRKPEGNYTYGQRINDTYWMGGLIQMMREQKIDMAFASIWLTLDQYKFVSLSESWYQIYIHFLVPRPHRTTSFWALSRPFSEEIWYLLLSALLLHCLYTYVRAWIDPKFPRQYRNFLIVLTDLIGYLLSSSVPKTARKRTNKLQILLWQTAGWLIITAYSSSLAARLASSEYESRIDTLEQFSKANLQWGLGKELPPFDDYFDMTNPLSMKLRGRFHYIKNYTQLEQLIRRGNYAILGKVMDDSFVPMDYLANDDLKNYRLMRQPVGQFY…
TRINITY_DN30582_c0_g1_i5.p1	Ir329	Partial	408	C-terminus is truncated. STOP codon is missed	GRID1_HUMAN GRID1_HUMAN Q:178-406,H:384-616 25.941%ID E:2.92e-16 RecName: Full=Glutamate receptor ionotropic, delta-1; Eukaryota; Metazoa; Chordata; Craniata; Vertebrata; Euteleostomi; Mammalia; Eutheria; Euarchontoglires; Primates; Haplorrhini; Catarrhini; Hominidae; Homo	PF10613.12 Lig_chan-Glu_bd Ligated ion channel L-glutamate- and glycine-binding site 229-337 E:8.6e-13	ExpAA=22.15 PredHel=1 Topology=o355-377i	KEGG:hsa:2894	GO:0070062 cellular_component extracellular exosome`GO:0098978 cellular_component glutamatergic synapse`GO:0099061 cellular_component integral component of postsynaptic density membrane`GO:0005886 cellular_component plasma membrane`GO:0045211 cellular_component postsynaptic membrane`GO:0008066 molecular_function glutamate receptor activity`GO:0004970 molecular_function ionotropic glutamate recept…	GO:0004970 molecular_function ionotropic glutamate receptor activity`GO:0016020 cellular_component membrane	ATGCTGCGATTCAGGTGGGAATTCCGCGCGACGCTGTTGCTGCTCTGCGTTTGGAGAAGCGCGCGGCTCGCTGTTTTCTTCACAGACGCCCAGCCGGTATTGATAAGACCGATCCACGTCTACCAGAGCCTGATCAAGGGTGTCCACGATTACTTCAACAACACGTGCGTGATACTTTTTCACGGCTCGGCGACCTCGACGGAGGTGGAAGGGATGAAAGAGATGGATGGGCTGCTGGAGCTTCAAAGGTACTTGAGCGGATCGCTGAGCATCCGGACGGCGATCATGGATTTTCACACGTTCAGGACTCGAATAGGGAACACTTACCATCACATCAAGAGGCCGTTGTTCGTGTTATTGAACGACCTCGACGAGATCGGAGAGCAATTCGCTCTAGTC…	MLRFRWEFRATLLLLCVWRSARLAVFFTDAQPVLIRPIHVYQSLIKGVHDYFNNTCVILFHGSATSTEVEGMKEMDGLLELQRYLSGSLSIRTAIMDFHTFRTRIGNTYHHIKRPLFVLLNDLDEIGEQFALVSKWIAMAYPTWLLFLRDETRIEEFLSDVYVPFDCMMMVTQSDAGREDAGEVIRDVYQISREDDLRSMSFGKWDPESGFRGPRLGLYQRRHDLHGRNIRVVSINDPPVSRMIRDETGQPFGIRGFFGEVIQLLQEGMNCTFTYMEATSWGAQLPNGSWTGLIKMLIEDEADLGASELMMSSDRLDSIKYTTPVYTTRCRAYIKRPDTTAVNWNAYLAPFSFNIWNAIGLTIIVVGLTIAGIDAFSRKSDSLPANIKPTTKSSLSEIL…
TRINITY_DN31525_c0_g1_i1.p1	Ir332	Partial	326	N-terminus is truncated. Initial Met is missed.	.	.	ExpAA=45.36 PredHel=2 Topology=o61-80i125-147o	.	.	.	GGTCTATTAAAATATATTCAAGAAAATAAAACGGATGTAATATCGAGGATGTCAGCTAATTCCAGGAGGCTTAAAGTTACTCAGATGTTAATGCCTTTATGGAAAACCGAATATCGGCTATATATTCGACGAGAAGTAATACACTTACGCATGTGGATGGTGAAATTATTCTCCCAAAGAGTTTGGCACGCGATTCTGATGACGTACTTTTTATTAACCATATGCAGTTATCTTTCGCACACAGTCGAGTCGAAAATCACGCATAAGAAGTTGGACACTGACTTGAACGATCATCTTTTCTATAACTTCGGCATGATCTGCGGACAAAGCTATTTTCCATCTACAGCGACCAGAAGTTCCAAAGTAGTAGAATTATGGGTGGGCCTATTTTCATTTCTA…	GLLKYIQENKTDVISRMSANSRRLKVTQMLMPLWKTEYRLYIRREVIHLRMWMVKLFSQRVWHAILMTYFLLTICSYLSHTVESKITHKKLDTDLNDHLFYNFGMICGQSYFPSTATRSSKVVELWVGLFSFLIRTAFGALLIRYMTQTTVIPPFNDLQSLLDSTSYNILVLEDSLPHVFFQRRLWSDYAKAMDMKRCISLKSAEDLYKRACSTDKLYAIYQGEDIKKARGVYICRLNPVGIPLQSAWIVSGISKTFRHKRSIDIGIIRLHELGFMNVLKQRWIDSKKCGRRSIECNRTNYIRTSVLNTNDIHWRIINIFHNFFI*
TRINITY_DN4437_c0_g1_i12.p1	Ir75u	Complete	711		IR75A_DROSE IR75A_DROSE Q:102-635,H:81-619 22.621%ID E:6.15e-20 RecName: Full=Ionotropic receptor 75a {ECO:0000303|PubMed:27776356}; Eukaryota; Metazoa; Ecdysozoa; Arthropoda; Hexapoda; Insecta; Pterygota; Neoptera; Endopterygota; Diptera; Brachycera; Muscomorpha; Ephydroidea; Drosophilidae; Drosophila; Sophophora	PF00060.29 Lig_chan Ligand-gated ion channel 349-499 E:8.2e-15	ExpAA=74.50 PredHel=3 Topology=o350-369i422-444o611-633i	.	GO:0044297 cellular_component cell body`GO:0030425 cellular_component dendrite`GO:0005887 cellular_component integral component of plasma membrane`GO:0071683 cellular_component sensory dendrite`GO:0005230 molecular_function extracellular ligand-gated ion channel activity`GO:0004984 molecular_function olfactory receptor activity`GO:0050911 biological_process detection of chemical stimulus involved…	GO:0015276 molecular_function ligand-gated ion channel activity`GO:0016020 cellular_component membrane	GACGACGACGACGACGACTTCGTCATGCGTCTGCTGGGTCGCGTTCTCTGCCTGCTCGCCTTTTATTTAGCGGACGTGCACGGGTACGACTCGTCGTTCGTCCAGCTGATCGACGACGCGATCAACGTGCTGTTTCCGCCGGTCAGGGTGTCGGCGTATCTCTGTCGCCTGGACCGAGACGAGACGATCCGACTCTCCAGAGTGATGTCGAGGAGCGGTCTCGCCCACGAGATACGCGCCGAGCTCGGGGGACTCGAGGTACGAACGGGCCGCGACCTCTGGGATCATCGAGTCCTGCACGTGCTGGATCTGGACTGCGACTACGCGGTTCCACTTTTACGAGCGGCAAACGCGAGCGGCATGTTCTCAGCGCCGACCAGGTGGCTGTTGCTTCGTGAT…	DDDDDDFVMRLLGRVLCLLAFYLADVHGYDSSFVQLIDDAINVLFPPVRVSAYLCRLDRDETIRLSRVMSRSGLAHEIRAELGGLEVRTGRDLWDHRVLHVLDLDCDYAVPLLRAANASGMFSAPTRWLLLRDRTIGENVTDDTLEQTFQDMAVYPDSEVTVATASLEVVDGSIAWQMTSVYRPGPFRELLAENRGTWTADRGVRAIDLRPTSRRRRDLRRTTLKSCLVMTDPDTINHLTDYENKHIDPITKANYPWVLHIASRMNATIEFRVTDSWGYREKNGTWNGMTGMLQRREIDIGGTGTFFIPQRIGVVDYIQLYTRTRACFIFRQPLLSTVSNIFTLPFQRSVWIAIGVFLLLVVALLSVSAKWEYRRGMSASSAEYWQQFHQSEQTLGDSF…
TRINITY_DN4807_c0_g1_i2.p1	Ir76b	Complete	541		GRID2_DANRE GRID2_DANRE Q:64-265,H:468-674 30.918%ID E:1.12e-25 RecName: Full=Glutamate receptor ionotropic, delta-2; Eukaryota; Metazoa; Chordata; Craniata; Vertebrata; Euteleostomi; Actinopterygii; Neopterygii; Teleostei; Ostariophysi; Cypriniformes; Danionidae; Danioninae; Danio	PF10613.12 Lig_chan-Glu_bd Ligated ion channel L-glutamate- and glycine-binding site 41-144 E:4.1e-07`PF00060.29 Lig_chan Ligand-gated ion channel 160-321 E:1.6e-27	ExpAA=94.85 PredHel=3 Topology=o159-181i224-246o426-448i	KEGG:dre:448841	GO:0016021 cellular_component integral component of membrane`GO:0005886 cellular_component plasma membrane`GO:0045211 cellular_component postsynaptic membrane`GO:0008066 molecular_function glutamate receptor activity`GO:0004970 molecular_function ionotropic glutamate receptor activity`GO:0015276 molecular_function ligand-gated ion channel activity`GO:0038023 molecular_function signaling receptor …	GO:0004970 molecular_function ionotropic glutamate receptor activity`GO:0016020 cellular_component membrane`GO:0015276 molecular_function ligand-gated ion channel activity	ATGCGCGTCCTTTGCTCGTTACTTCTTGTAGCATTATTTTTTATTCAAGAACATACACAATGTGTCCGTGGTGAAGATAGCATGATAAGCGATACAAATAATGCGGAGATACCGTTGCAACTGACAGTAACATCGTGGAATGACATGCCTTTCTCAGGAATTGTACAGGAAAATGGAAAATGGGTTGGCAAAGGGTATGCGTTTTACATTTTTGATTTGCTCAGTTTGAAACTGAACTTCACCTATACCATTGTTCCACCAAAAAGACATATTTTGGGAAATAAACATAACGGCGTTCTTAGTTTACTCTACAACAAGACAGTAGACGTAGCTGTTGCATTTCTTCCTGTATTGCCAGAAATGGGTCAATATTGCACGTTTAGCACTCCATTAGATGAA…	MRVLCSLLLVALFFIQEHTQCVRGEDSMISDTNNAEIPLQLTVTSWNDMPFSGIVQENGKWVGKGYAFYIFDLLSLKLNFTYTIVPPKRHILGNKHNGVLSLLYNKTVDVAVAFLPVLPEMGQYCTFSTPLDEMKLTAVMKRPQDSATGSGLLAPFERIVWLLVLASLIFVGPIIYLFANIRAKLWHDSTSENFSLSSCFWFVYSSLLKQGTNIVATTDSTRMLFATWWIFILILTSFYTANLTAFLTKPQFTLSISSLQDIVKKGYSWVTYEGRTIDFLLSQNHQNELSILNATKTSKNFEYHESSKDILQLVSTKRLFLAETHYLQTLIFEDYVNKTRQRLDHNLRCTYVIMPGSILTTSRAFGFPLNSTLGKNINLMLLKLLETGIINQRKKEDLP…
TRINITY_DN4930_c0_g1_i4.p1	Ir93a	Complete	862		IR93A_DROME IR93A_DROME Q:18-826,H:29-836 33.293%ID E:8.98e-166 RecName: Full=Ionotropic receptor 93a {ECO:0000303|PubMed:27161501}; Eukaryota; Metazoa; Ecdysozoa; Arthropoda; Hexapoda; Insecta; Pterygota; Neoptera; Endopterygota; Diptera; Brachycera; Muscomorpha; Ephydroidea; Drosophilidae; Drosophila; Sophophora	PF00060.29 Lig_chan Ligand-gated ion channel 565-831 E:6.7e-28	ExpAA=71.30 PredHel=3 Topology=o563-585i628-650o822-844i	KEGG:dme:Dmel_CG42315	GO:0016021 cellular_component integral component of membrane`GO:0005886 cellular_component plasma membrane`GO:0015276 molecular_function ligand-gated ion channel activity`GO:0038023 molecular_function signaling receptor activity`GO:0007610 biological_process behavior`GO:0050907 biological_process detection of chemical stimulus involved in sensory perception	GO:0015276 molecular_function ligand-gated ion channel activity`GO:0016020 cellular_component membrane	ATGATATCGGTTTTGTTGCTCCTCTGGTGTGTTACCTATGGGAACTGTTACAACGATTTTCCATCGTTGATTACCAAGAACGCCACTATGGCGGTCATCATCGACAAAAGCCTCTTTGCTACCAAAGACCAGTACCGAAATGTCACAGTGATGATACACGATTTAATCGCAGACATCGTGAGAAAGGAGATGCAGACAGGTGGCATAGTTGTTCATATTTTTCGCGATACGAATGTTAATCTACGGCAAGACTACACAATCCTTCTATCTGTCGCCACTTGCTATTTAACATGGCATCTGCACGAGGATGCACGAAAGGAGGAATTGATACATTTTGCTATAACAGATCCAGATTGTCCCCGAATCCCAGACACGGATGGCATGAGCATGCCACTGATC…	MISVLLLLWCVTYGNCYNDFPSLITKNATMAVIIDKSLFATKDQYRNVTVMIHDLIADIVRKEMQTGGIVVHIFRDTNVNLRQDYTILLSVATCYLTWHLHEDARKEELIHFAITDPDCPRIPDTDGMSMPLIVPGDELSQIFLDLRMMKILTWNMINILHDDTFDKDTISRVMKAISDRLPNKQLNIISRSIFTLKHDATKSERRNSVKKILDDFHVEQLGHCFLVIATIDMVADVMSVARSLKMVRPDSQWLYVITDSAMQNRTNMTAYVDLLAEGGNVAFMYNVTNSSDYCKVDLMCYVQELIQALAKALEYSLENEINLFKRIEEENFQMIRLTKRERRTELLKNVRILLSQTVLASKGISARCLLWRFSSSITWGNFFSHGKNVAHLLDIGVWT…
TRINITY_DN5719_c0_g1_i1.p1	Ir75f1	Partial	526	N-terminus is truncated. Initial Met is missed.	IR75A_DROSE IR75A_DROSE Q:3-466,H:129-600 25.41%ID E:6.9e-28 RecName: Full=Ionotropic receptor 75a {ECO:0000303|PubMed:27776356}; Eukaryota; Metazoa; Ecdysozoa; Arthropoda; Hexapoda; Insecta; Pterygota; Neoptera; Endopterygota; Diptera; Brachycera; Muscomorpha; Ephydroidea; Drosophilidae; Drosophila; Sophophora	.	ExpAA=85.79 PredHel=4 Topology=o213-232i244-261o271-293i465-487o	.	GO:0044297 cellular_component cell body`GO:0030425 cellular_component dendrite`GO:0005887 cellular_component integral component of plasma membrane`GO:0071683 cellular_component sensory dendrite`GO:0005230 molecular_function extracellular ligand-gated ion channel activity`GO:0004984 molecular_function olfactory receptor activity`GO:0050911 biological_process detection of chemical stimulus involved…	.	TTAATTTTGGGCTCGAACTTGAGTCACGTAACTGAAATAATAAACGACAGCTCGTTCACCGTCTCCACCGATGTCATAATCGCTGTATCATCAGCGAACGATTACATTCTGTACGATGTCTACAATCCTTGCAAAGATCGGGGAGGATCGATGAACGTAACACGCTACGGAACGTGGAGCAGTAAAACTGGATTGAACGTTAGCATGAGTCAATCGAAATTTGAGAGGAGAGCAAATTTGCACGGGATGAAGCTGAAAGTCGGGGTGGTTATCAATTTCAAGCCAGGGAACGTGTCGCTTCACGAGATAATGTCGCAATACAGCATGAAGTCGAAGTACGGCCGATCGAAATTTTTATACGTGTTGTTGCAACATCTGTCCGACATCTTCAATTTCACC…	LILGSNLSHVTEIINDSSFTVSTDVIIAVSSANDYILYDVYNPCKDRGGSMNVTRYGTWSSKTGLNVSMSQSKFERRANLHGMKLKVGVVINFKPGNVSLHEIMSQYSMKSKYGRSKFLYVLLQHLSDIFNFTIEVVQINGQRRFDNSGPVFAAFKRRLVDLSASPVAMKVDRLNNGDIIGPVWPIRSCFMFRTISSTKIKPGQFLKPLSVKVWYVILAMIGTVTTVLIIFLRLEGVRTPMEIYGLSVLLTIGALSQQGSAFVPTRCASRIAFLQALLFSLLILNYYSASVVSNRLRNKGEKMNDSLISLAKSNMKFAAEYTPYIRSFLQVPDKEVRYFYNNCWTKIPESDRYLPLEEGLNRVAEGRLAYHTMIDSAYPHIEHSFNRRSICELTEVHLF…
TRINITY_DN5719_c0_g2_i2.p1	Ir75f2	Complete	648		IR75A_DROSE IR75A_DROSE Q:95-594,H:76-600 23.97%ID E:1.84e-31 RecName: Full=Ionotropic receptor 75a {ECO:0000303|PubMed:27776356}; Eukaryota; Metazoa; Ecdysozoa; Arthropoda; Hexapoda; Insecta; Pterygota; Neoptera; Endopterygota; Diptera; Brachycera; Muscomorpha; Ephydroidea; Drosophilidae; Drosophila; Sophophora	.	ExpAA=64.05 PredHel=2 Topology=o342-361i590-612o	.	GO:0044297 cellular_component cell body`GO:0030425 cellular_component dendrite`GO:0005887 cellular_component integral component of plasma membrane`GO:0071683 cellular_component sensory dendrite`GO:0005230 molecular_function extracellular ligand-gated ion channel activity`GO:0004984 molecular_function olfactory receptor activity`GO:0050911 biological_process detection of chemical stimulus involved…	.	ATGCTCGAGCAGAATTTCTGCTTTAAAACAGAGGATAACATAATGCACGCGGTCTTGTTAATATTATTGCAATTCATTTTAACTTCGAACGCGCAGGATCACGCGTTCGTTCGGGATTACTTCGTGTATAAGAAGGTACGAAACGTTGTGGGGTTTTCTTGCGGCGATACTATAGGTGACTTCAATCTCGTGAAAACATTAAGCACCATCGGCATATTCACGATAATGAGGGAGCCCAGCGTGAAAATCGACTTCCGTAGGTTTATGAGAAGCGAAACTTGGACAGTGGGCGTCGTAATTGACTTACGTTGTCACAATGAAACAGCTGTGCGAATTTTTGCAGAAAGCTCAAAGTATCGAATGTACGATTATTCGTACAATTGGCTGGTGCTGGGTTCG…	MLEQNFCFKTEDNIMHAVLLILLQFILTSNAQDHAFVRDYFVYKKVRNVVGFSCGDTIGDFNLVKTLSTIGIFTIMREPSVKIDFRRFMRSETWTVGVVIDLRCHNETAVRIFAESSKYRMYDYSYNWLVLGSTYDQSVPFLNDTAYNIITDVALAISNRDGYDLYDVFNHCKYRGGPLNVTELGTWYPESGLKISLTQPLINRRANMHGMRLKISGVIQYRPKDMRLEDYMQDINTRSLDSMHKFVHAMILHIGDLFNFSVHASEIIYWDRHSVHGLIFEFLRSNYIDFASNPRIMVSERLDYATLIGAAWPIRPCFMLLSTSTKKIKLEIFLKPFTRQTWYVFAAFGLFSIFVMKIIMNREDIGKREKYSGAVVLSVGILSQQGANFLPKRLPSRIA…
TRINITY_DN612_c0_g1_i2.p1	Ir68a	Complete	697		IR21A_ANOGA IR21A_ANOGA Q:202-665,H:281-726 22.904%ID E:4.41e-23 RecName: Full=Ionotropic receptor 21a {ECO:0000303|PubMed:32029627}; Eukaryota; Metazoa; Ecdysozoa; Arthropoda; Hexapoda; Insecta; Pterygota; Neoptera; Endopterygota; Diptera; Nematocera; Culicoidea; Culicidae; Anophelinae; Anopheles	PF00060.29 Lig_chan Ligand-gated ion channel 365-654 E:2.6e-13	ExpAA=87.95 PredHel=4 Topology=o363-385i411-430o440-462i647-669o	.	GO:0060170 cellular_component ciliary membrane`GO:0016021 cellular_component integral component of membrane`GO:0004970 molecular_function ionotropic glutamate receptor activity`GO:0050961 biological_process detection of temperature stimulus involved in sensory perception`GO:0040040 biological_process thermosensory behavior	GO:0015276 molecular_function ligand-gated ion channel activity`GO:0016020 cellular_component membrane	ATGATACTTATCACACTGTTTCTTCAAATCGTATTTGTAACAGTATCTGGTAAAAGCATATTTTACAAGAGTCATCAACGCGAGAACCATGAAAAGAATTTGAAATCCATCGTCGAAGAAATGGTGAAGGAAATTAGTAATCAAAGCAGCTGCATTGTTTTTGTCAGCGATTCTGTTTATCGAAATCTCGTCGATGTTAAAAATATCGAAAATTTTTCAAACACGTCAAAGTACGAGATTGCTTTGCGGGACAATGAACAGTTTTTACGACCAAGACGGCGAATTCAAAGAATTTTAACGGAGGGAAAAGCAGTCGATTGCCGTGCATATGTTATACTAATTGCCAATGGATTTTTGACAGCAGAATTTTTGCAGTACACAGAAAGAGAACGTCTCATT…	MILITLFLQIVFVTVSGKSIFYKSHQRENHEKNLKSIVEEMVKEISNQSSCIVFVSDSVYRNLVDVKNIENFSNTSKYEIALRDNEQFLRPRRRIQRILTEGKAVDCRAYVILIANGFLTAEFLQYTERERLINTRGLFLLIYDSRLFQPYLHYLWNRIINVVFIRQYNAYKHRSGGKVSKEKIDLDTIYFPSHRRKSIATKCIDTWYKGKWRYGTNHFTEKITNLQKKHLQIAVFEHIPAVTEKSRIYYNKQPDNKIEGLGIEFELIQIISKAMNFKPKYYMPDNITSEKWGIEEDNQTHVGLVSEAIQGKAAFYLGDLYYTLHHLNYFDLTIPYNTECLTFLTPESLTENSWKLLILPFKLYTWIALVLTLILGSAIFYFLSLSYKRHISFYKNQMH…
TRINITY_DN6687_c0_g2_i1.p1	Ir339	Partial	396	N and C-terminus are truncated.	.	.	ExpAA=32.28 PredHel=1 Topology=o305-327i	.	.	.	AACGAAGAGAACCAACGGGAGGAATTCTTACCGGCGATACCGTGCGTGAAAAGTTTCCTGTTGAAGCACGTGAGCAACGAAAACAAGACCTCCCTCGTGGTGATAGACGACGAGGAGGACATCAACGGCATAATCAAGCCGCTCGTGGCGAGCCTTCACGCTAACTTCTCCTTCTTCAGGCACGCCGCGGAGTTGGACTTTGGGCTGCAATTCCCTCCGAACAAGTACGCACTGAGCACGATCATCGTGATGCAAAACGCCAGCAGCTTCAAGGATAGTTACTACGTGATAGACCCGTGCGATCGTGACTGTCCTTTTATCATAGTATTGACGAGCTCGTTTCAAGACGAAGAAACGTTTCTCGAGCAGGCTGACGTTCTAACGGGGTCGATGTGGTCG…	NEENQREEFLPAIPCVKSFLLKHVSNENKTSLVVIDDEEDINGIIKPLVASLHANFSFFRHAAELDFGLQFPPNKYALSTIIVMQNASSFKDSYYVIDPCDRDCPFIIVLTSSFQDEETFLEQADVLTGSMWSRRICTAVVLGRVGDIVFAAGSVTFEPDEICSLSSPVLLDECGKRPWSKLEKIEPPRMDNCVIKVAYFEEDPYVVTENDTGSDALWGFEGRLAESVLENQKIFREQVTWDDNNSFAEQVKMIINSNVDLLVGRVLQQPCDDIDYSTTYDMLKVVWLVPRVPNVSLEGLIRPFQLYVWLAVVGSILLGSVIKIFLIRDLSFLDIFALIIGVSTPRQPARPSTKIQFVAWSVFGLFLTQLYVDSLADELINLSDLRYDTMDQLISS
TRINITY_DN6783_c2_g1_i1.p1	Ir335	Complete	700		.	.	ExpAA=68.09 PredHel=3 Topology=o367-389i466-488o653-675i	.	.	.	ATGTTACATTCAACGTACCTGATCTCCGTTGGCGTCTTATTCCTCTTCAAGTCCGTATCGGCGAAACACTCGCGGAACTATAATAAATTCTGCTCGTCGATCGAGGACAAATCTTTATCCAGTCGAGAGAGTGACAATCTGCGACAGCTGTTGAACTTCATTCGACGATCCCCCGATTTTCGTCCACTCACGTTCTCCGTAATTCTGCCGGAGTTTCAATCGAGCTTTGTCGAACTTCTGCTCAGACACGTCGGCGAGAATTCGATCGAGACCTATAAAATCCGTGCAAGAGATCTGTCCGTGAAGATCCTCTGGATGAAGCGTCTGCAACTCACCTGGATCCTCGTCGTTCGCGATCTATCCAGCCTCGACGTGTTCATTTACTGGCAGCCGAACTTG…	MLHSTYLISVGVLFLFKSVSAKHSRNYNKFCSSIEDKSLSSRESDNLRQLLNFIRRSPDFRPLTFSVILPEFQSSFVELLLRHVGENSIETYKIRARDLSVKILWMKRLQLTWILVVRDLSSLDVFIYWQPNLWKVGNQYLIIFTGKAATALWQQVFRNLWRRYNVYRVIVIDDFQCLTRYAPFEASDDGFGRAYRSCLKTNPTKRSEKDDSLQNSLEDQTGCSDIDQLNADTRLFEDFRNLNGYPVKVLVFESLLMNVSYDDQNRLKLSKSDANVVFALEEAMRAKFRVKAMRWIDFKDDPFRTSLDGIEAGKYDMIVTGFFIKIYERYQKFQFTCPMYEDKLCFVSPDSGLVPKAYMPFLPFQKSLWFLLMAYNVVVTFLWCLVEYISESLRRPRSN…
TRINITY_DN70842_c0_g1_i9.p1	Ir8a	Complete	894		IR25A_DROME IR25A_DROME Q:379-831,H:437-887 41.215%ID E:6.39e-113 RecName: Full=Ionotropic receptor 25a {ECO:0000312|EMBL:ADU79032.1}; Eukaryota; Metazoa; Ecdysozoa; Arthropoda; Hexapoda; Insecta; Pterygota; Neoptera; Endopterygota; Diptera; Brachycera; Muscomorpha; Ephydroidea; Drosophilidae; Drosophila; Sophophora	PF10613.12 Lig_chan-Glu_bd Ligated ion channel L-glutamate- and glycine-binding site 403-500 E:3.7e-27`PF00497.23 SBP_bac_3 Bacterial extracellular solute-binding proteins, family 3 411-781 E:3e-19`PF00060.29 Lig_chan Ligand-gated ion channel 515-814 E:1.7e-44	ExpAA=75.52 PredHel=3 Topology=o517-535i590-612o806-828i	KEGG:dme:Dmel_CG15627	GO:0030424 cellular_component axon`GO:0005929 cellular_component cilium`GO:0016021 cellular_component integral component of membrane`GO:0043204 cellular_component perikaryon`GO:0005886 cellular_component plasma membrane`GO:0071683 cellular_component sensory dendrite`GO:0015026 molecular_function coreceptor activity`GO:0004970 molecular_function ionotropic glutamate receptor activity`GO:0015276 mo…	GO:0004970 molecular_function ionotropic glutamate receptor activity`GO:0016020 cellular_component membrane`GO:0015276 molecular_function ligand-gated ion channel activity	ATGTCAACCACTGTGGTAGCAGCGAGTCTGTTCTTACTTGCCTCGTTTCTCGGTCGTACCGTCACTCAAACGCCCATGAACATGCTGATAGTGATAGAGGAAGCAGATAAGGCGATGCTAAACATCCTGAACGAAGCTGCACCTCACGCAGAGAAGAATTTTGGCGAGGATGTCATCACCGTGCACATTTCCACAGTACAAATGGAACGTGCGAACGTGGACAGCAGCTTCAAGGAAGTATGTGCTGCCTTATTTAAGGGAATCAGTATCATACTCGACATGACCTGGACCGGTTGGGATCGTCTACGGAATTTGGCCGACCAGAAAGGAATAATATACAAACGGGGTGATAGCAATACAAACTCGTACATCCAAGCGATCGACGATCTTTTGATGTTG…	MSTTVVAASLFLLASFLGRTVTQTPMNMLIVIEEADKAMLNILNEAAPHAEKNFGEDVITVHISTVQMERANVDSSFKEVCAALFKGISIILDMTWTGWDRLRNLADQKGIIYKRGDSNTNSYIQAIDDLLMLKNATDVGLIFEDERELNQSLYYLIGNSIIRLVVIDDFTEKTVSKIRAMRPSPSYYAIYANTAKMDDLFKTAVQGGLVKRHGIWNLVFTDNNYKEFKYINGNLQLNVSITILSMKSNVCCRLLGLPSNCSCPPDVKIFSLYFRRLIGLVVSLMSDLQASGTSVEPKTGRCFSQNASQASNITSEAFNKNLIAKLGNNDTFEYWSEKGMITYKAEIVLETVENGSPELLATWTRHSKIKEADRKIKPAKRFFRIGTTPSVPWTVPKLD…
TRINITY_DN7454_c1_g1_i6.p2	Ir334	Complete	405	Two sequences were fused. Internal gap was detected	.	.	ExpAA=83.31 PredHel=4 Topology=1o333-353i431-455o468-492i650-674o683	.	.	.	ATGTCTAGGATGTTCCCTGTTATGTTGCTGTCTTTGACCATCCTGTTTCGTGTTGTTTGCGAATTATCCCTGCCGAATGGAGCGGACTCGGACATCATCTACTCCAATATACATCCCTTCTTAGAAAAATGGGCCAAGACCAGTCACACGAAGCTGCTAACTGTGGTATTCGATGACTACGATGATCACAGCGCTTTCGACGTCCCTCGTGGCGTTTTAGTTCGCTTAAATGTATCCATAAAATTAGTCAGCCTGAAACATCTAATATCTTTGAAGTATAAAGACGTGAGACACGATTATCACATCGTAGACACTGAAAGTTGCGTATTATTATTGTTCTCGAACGTGGATCATCTGAGAGATATCCTCAGTTCTCCGTATTTGACCACGTTCTGGCAT…	MSRMFPVMLLSLTILFRVVCELSLPNGADSDIIYSNIHPFLEKWAKTSHTKLLTVVFDDYDDHSAFDVPRGVLVRLNVSIKLVSLKHLISLKYKDVRHDYHIVDTESCVLLLFSNVDHLRDILSSPYLTTFWHPENFYILQEQRRRVVNLSEHERFCKWAFEKLWSFRKVYKLLFLADNKMIRYDPFGYAARRIRHHFNTRCDMFVEDRKDFKLFPLKISIFETSTMIFHDGHFSGLDFNYLEEVCRMMNVTYVLIRSKDKFGWQEKGAFFGTIGHLVHGFADVSFNEFFVKDYSTRQLEFTTSITSDKLCVVVPKASPVPDCLVMVKIFTGKAWLLVFATHFVISMIYTILKNKRNRRIFAAIRQGGRAFFCCEYPVDTYFLEEIVPKTTEKTLHDKV…
TRINITY_DN8972_c0_g3_i1.p1	Ir336	Partial	596	N-terminus is truncated. Initial Met is missed.	.	.	ExpAA=74.37 PredHel=3 Topology=o318-340i373-395o555-577i	.	.	.	ATGTCGCTGATTCTCTTTGGCGAATTGGACGTTACGAGCATTACCATGACAAGACTACCGATATACCTGCTGGCGCTTCAGCACGTGAATTATTTGAGCTACTTGTCCACCAACGTCGTACAACCTGTCAACGATCTTCTTCGAAGAAACAAGTTCGCGGACGTGCAGTTCGTCGTGCAGAATCCTTACGGGAGGTCGGATCGCGGAGCAGTCGACGAGATTTACAAAACCGTGTCGCGAGTTTTACCAACCAGTTGCATCTCGTTCAACGGCTCGATTCCTCCGGAGTTGTCCTTCATTCGTGCGTCACGAGCAACGTTAATCCTGTACGTTTACATTGCGAGAACTTCGCCAGATCTCGAACAAACGGGGAACATTACGGCCGAGATTATGGGGAAC…	MSLILFGELDVTSITMTRLPIYLLALQHVNYLSYLSTNVVQPVNDLLRRNKFADVQFVVQNPYGRSDRGAVDEIYKTVSRVLPTSCISFNGSIPPELSFIRASRATLILYVYIARTSPDLEQTGNITAEIMGNNRPKVLLMTMLEEQNCKFEQFLEQTWHRYLIDMTVLELLEPNGSAAAAMLHRYNPFTRVYDQRPYASGVEWFPNKVQNLRGYPMRVGMLYRTDYIWYIRNLQKYESPDVKTMKTLARAVNFTIVLIPDKRPVPAIADGKCDIIIPSLSIYADNFSRLIEYTLPLDFENWCPVIPLKYEYNKSEGQALVGLAINCCIVFVFWAISAVLKFNPDLWQPLKIFGLLIAVAMPSKPRGTKERAIFFAILIASSIYSANLFVDLTTVSMTE…
			610.133
